# Supplementary material for: Bis(2-hy­droxy­imino­methyl-6-meth­oxy­phenolato-κ2 N,O 1)copper(II)
Source: Acta Crystallogr Sect E Struct Rep Online. 2012 Aug 11;68(Pt 9):m1165. doi: 10.1107/S1600536812032187 (PMC3435589; doi:10.1107/S1600536812032187)
Supplement: Supplementary file 1 [file e-68-m1165-sup1.cif]

##############################################################################
#                                                                            #
# This CIF contains the data in a paper accepted for publication in          #
# Acta Crystallographica Section E. It conforms to the requirements of       #
# Notes for Authors for Acta Crystallographica Section E, and has been       #
# peer reviewed under the auspices of the IUCr Commission on Journals.       #
#                                                                            #
# Full details of the Crystallographic Information File format               #
# are given in the paper "The Crystallographic Information File (CIF):       #
# a New Standard Archive File for Crystallography" by S. R. Hall, F. H.      #
# Allen and I. D. Brown [Acta Cryst. (1991), A47, 655-685].                  #
#                                                                            #
# The current version of the core CIF dictionary is obtainable from          #
# ftp://ftp.iucr.org/pub/cif_core.dic.                                       #
#                                                                            #
# Software is freely available for graphical display of the structure(s)     #
# in this CIF. For information consult the CIF software page                 #
# http://www.iucr.org/resources/cif/software.                                #
#                                                                            #
# This file may be used for bona fide research purposes within the           #
# scientific community so long as proper attribution is given to the journal # 
# article from which it was obtained.                                        #
#                                                                            #
##############################################################################
data_I
_audit_creation_method
;
CrysAlis RED (Oxford Diffraction, 2010)
;
_chemical_name_systematic
;
Bis(2-hydroxyiminomethyl-6-methoxyphenolato-\k^2^<i>N</i>,<i>O</i>^1^)copper(II)
;
_chemical_name_common     ?
_chemical_formula_moiety     'C16 H16 Cu N2 O6'
_chemical_formula_sum     'C16 H16 Cu N2 O6'
_chemical_formula_iupac     '[Cu (C8 H8 N O3)2]'
_chemical_formula_weight     395.85
_chemical_melting_point     ?
_symmetry_cell_setting     monoclinic
_symmetry_space_group_name_H-M     'P 21/n'
_symmetry_space_group_name_Hall     '-P 2yn'
loop_
    _symmetry_equiv_pos_as_xyz
    'x, y, z'
    '-x+1/2, y+1/2, -z+1/2'
    '-x, -y, -z'
    'x-1/2, -y-1/2, z-1/2'
_cell_length_a     8.4906(4)
_cell_length_b     4.8997(2)
_cell_length_c     18.9309(9)
_cell_angle_alpha     90.00
_cell_angle_beta     94.906(4)
_cell_angle_gamma     90.00
_cell_volume     784.67(6)
_cell_formula_units_Z     2
_cell_measurement_reflns_used     2721
_cell_measurement_theta_min     3.0881
_cell_measurement_theta_max     32.2081
_cell_measurement_temperature     293(2)
_cell_special_details     ?
_exptl_crystal_description     needle
_exptl_crystal_colour     'gold--green'
_exptl_crystal_size_max     0.50
_exptl_crystal_size_mid     0.20
_exptl_crystal_size_min     0.10
_exptl_crystal_density_diffrn     1.675
_exptl_crystal_density_meas     ?
_exptl_crystal_density_method     'not measured'
_exptl_crystal_F_000     406
_exptl_absorpt_coefficient_mu     1.429
_exptl_absorpt_correction_type     multi-scan
_exptl_absorpt_process_details
;
(CrysAlis RED; Oxford Diffraction, 2010)
;
_exptl_absorpt_correction_T_min     0.5351
_exptl_absorpt_correction_T_max     0.7631
_exptl_special_details
;
CrysAlis RED, Oxford Diffraction Ltd., 2010. Empirical absorption correction
using spherical harmonics, implemented in SCALE3 ABSPACK scaling algorithm.
;
_diffrn_ambient_temperature     293(2)
_diffrn_radiation_type     MoK\a
_diffrn_radiation_wavelength     0.71073
_diffrn_radiation_source     'Enhance (Mo) X-ray Source'
_diffrn_radiation_monochromator     graphite
_diffrn_measurement_device_type     'Oxford Diffraction Xcalibur/Sapphire3'
_diffrn_measurement_method     '\w scans'
_diffrn_detector_area_resol_mean     16.1827
_diffrn_reflns_number     8497
_diffrn_reflns_av_R_equivalents     0.0200
_diffrn_reflns_av_sigmaI/netI     0.0185
_diffrn_reflns_theta_min     3.87
_diffrn_reflns_theta_max     29.99
_diffrn_reflns_theta_full     29.99
_diffrn_measured_fraction_theta_max     0.989
_diffrn_measured_fraction_theta_full     0.989
_diffrn_reflns_limit_h_min     -11
_diffrn_reflns_limit_h_max     11
_diffrn_reflns_limit_k_min     -6
_diffrn_reflns_limit_k_max     6
_diffrn_reflns_limit_l_min     -26
_diffrn_reflns_limit_l_max     26
_diffrn_standards_number     2
_diffrn_standards_interval_count     50
_diffrn_standards_interval_time     ?
_diffrn_standards_decay_%     1
_refine_special_details
;
Refinement of <i>F</i>^2^ against ALL reflections. The weighted <i>R</i>-factor
<i>wR</i> and goodness of fit <i>S</i> are based on <i>F</i>^2^, conventional
<i>R</i>-factors <i>R</i> are based on <i>F</i>, with <i>F</i> set to zero for
negative <i>F</i>^2^. The threshold expression of <i>F</i>^2^ >
\s(<i>F</i>^2^) is used only for calculating <i>R</i>-factors(gt) <i>etc</i>.
and is not relevant to the choice of reflections for refinement.
<i>R</i>-factors based on <i>F</i>^2^ are statistically about twice as large
as those based on <i>F</i>, and <i>R</i>- factors based on ALL data will be
even larger.
;
_reflns_number_total     2245
_reflns_number_gt     1816
_reflns_threshold_expression     I>2sigma(I)
_refine_ls_structure_factor_coef     Fsqd
_refine_ls_matrix_type     full
_refine_ls_R_factor_all     0.0393
_refine_ls_R_factor_gt     0.0283
_refine_ls_wR_factor_gt     0.0723
_refine_ls_wR_factor_ref     0.0767
_refine_ls_goodness_of_fit_ref     1.007
_refine_ls_restrained_S_all     1.007
_refine_ls_number_reflns     2245
_refine_ls_number_parameters     132
_refine_ls_number_restraints     0
_refine_ls_number_constraints     11
_refine_ls_hydrogen_treatment     mixed
_refine_ls_weighting_scheme     calc
_refine_ls_weighting_details
         'calc w=1/[\s^2^(Fo^2^)+(0.0486P)^2^+0.0000P] where P=(Fo^2^+2Fc^2^)/3'
_atom_sites_solution_hydrogens     difmap
_atom_sites_solution_primary     direct
_atom_sites_solution_secondary     difmap
_refine_ls_shift/su_max     0.001
_refine_ls_shift/su_mean     0.000
_refine_diff_density_max     0.386
_refine_diff_density_min     -0.194
_refine_ls_extinction_method     none
_refine_ls_extinction_coef     ?
loop_
    _atom_type_symbol
    _atom_type_description
    _atom_type_scat_dispersion_real
    _atom_type_scat_dispersion_imag
    _atom_type_scat_source
    'C' 'C' 0.0033 0.0016
                         'International Tables Vol C Tables 4.2.6.8 and 6.1.1.4'
    'H' 'H' 0.0000 0.0000
                         'International Tables Vol C Tables 4.2.6.8 and 6.1.1.4'
    'N' 'N' 0.0061 0.0033
                         'International Tables Vol C Tables 4.2.6.8 and 6.1.1.4'
    'O' 'O' 0.0106 0.0060
                         'International Tables Vol C Tables 4.2.6.8 and 6.1.1.4'
    'Cu' 'Cu' 0.3201 1.2651
                         'International Tables Vol C Tables 4.2.6.8 and 6.1.1.4'
_computing_data_collection
;
CrysAlis CCD (Oxford Diffraction, 2010)
;
_computing_cell_refinement
;
CrysAlis CCD (Oxford Diffraction, 2010)
;
_computing_data_reduction
;
CrysAlis RED (Oxford Diffraction, 2010)
;
_computing_structure_solution     'SHELXTL (Sheldrick, 2008)'
_computing_structure_refinement     'SHELXTL (Sheldrick, 2008)'
_computing_molecular_graphics     'SHELXTL (Sheldrick, 2008)'
_computing_publication_material     'publCIF (Westrip, 2010)'
loop_
    _atom_site_type_symbol
    _atom_site_label
    _atom_site_fract_x
    _atom_site_fract_y
    _atom_site_fract_z
    _atom_site_U_iso_or_equiv
    _atom_site_adp_type
    _atom_site_calc_flag
    _atom_site_refinement_flags
    _atom_site_occupancy
    _atom_site_symmetry_multiplicity
    _atom_site_disorder_assembly
    _atom_site_disorder_group
    Cu Cu1 0.5000 0.5000 0.5000 0.03633(10) Uani d S 1 2 . .
    N N1 0.27576(15) 0.5566(3) 0.50728(7) 0.0398(3) Uani d . 1 1 . .
    C C1 0.60680(18) 0.0698(3) 0.59715(8) 0.0378(3) Uani d . 1 1 . .
    O O1 0.49066(12) 0.2223(2) 0.56829(5) 0.0446(2) Uani d . 1 1 . .
    O O2 0.41409(14) -0.1275(2) 0.66227(6) 0.0541(3) Uani d . 1 1 . .
    C C2 0.56941(19) -0.1252(3) 0.64921(7) 0.0416(3) Uani d . 1 1 . .
    O O3 0.20159(13) 0.3924(3) 0.55453(6) 0.0518(3) Uani d . 1 1 . .
    H H3O 0.2665 0.2879 0.5745 0.078 Uiso calc R 1 1 . .
    C C3 0.6860(2) -0.2899(3) 0.68168(8) 0.0488(4) Uani d . 1 1 . .
    H H3 0.6603 -0.4164 0.7155 0.059 Uiso calc R 1 1 . .
    C C4 0.8415(2) -0.2687(3) 0.66435(8) 0.0512(4) Uani d . 1 1 . .
    H H4 0.9189 -0.3814 0.6865 0.061 Uiso calc R 1 1 . .
    C C5 0.8809(2) -0.0838(4) 0.61520(9) 0.0467(3) Uani d . 1 1 . .
    H H5 0.9853 -0.0700 0.6043 0.056 Uiso calc R 1 1 . .
    C C6 0.76430(18) 0.0881(3) 0.58031(8) 0.0393(3) Uani d . 1 1 . .
    C C7 0.81554(18) 0.2753(3) 0.52815(8) 0.0420(3) Uani d . 1 1 . .
    H H7 0.920(2) 0.279(4) 0.5214(9) 0.054(5) Uiso d . 1 1 . .
    C C8 0.3647(3) -0.3339(4) 0.70831(10) 0.0572(4) Uani d . 1 1 . .
    H H8A 0.392(3) -0.514(4) 0.6925(12) 0.050(6) Uiso d . 1 1 . .
    H H8B 0.418(3) -0.314(4) 0.7595(12) 0.072(6) Uiso d . 1 1 . .
    H H8C 0.255(3) -0.322(4) 0.7053(10) 0.064(6) Uiso d . 1 1 . .
loop_
    _atom_site_aniso_label
    _atom_site_aniso_U_11
    _atom_site_aniso_U_22
    _atom_site_aniso_U_33
    _atom_site_aniso_U_12
    _atom_site_aniso_U_13
    _atom_site_aniso_U_23
    Cu1 0.03102(14) 0.03680(14) 0.04131(15) -0.00245(9) 0.00388(9) 0.00387(9)
    N1 0.0332(6) 0.0452(6) 0.0413(6) -0.0056(5) 0.0060(5) 0.0017(5)
    C1 0.0405(7) 0.0349(6) 0.0379(7) -0.0014(6) 0.0017(6) -0.0020(5)
    O1 0.0358(5) 0.0457(5) 0.0525(5) 0.0010(4) 0.0052(4) 0.0134(5)
    O2 0.0521(7) 0.0494(6) 0.0621(7) -0.0034(5) 0.0118(5) 0.0163(6)
    C2 0.0463(8) 0.0360(7) 0.0422(7) -0.0041(6) 0.0021(6) -0.0008(6)
    O3 0.0370(5) 0.0640(7) 0.0550(6) -0.0058(6) 0.0083(5) 0.0176(6)
    C3 0.0611(10) 0.0393(7) 0.0451(7) -0.0020(7) -0.0013(7) 0.0044(6)
    C4 0.0554(9) 0.0464(8) 0.0499(8) 0.0099(7) -0.0072(7) -0.0004(7)
    C5 0.0402(8) 0.0483(7) 0.0505(8) 0.0060(7) -0.0024(7) -0.0055(7)
    C6 0.0391(7) 0.0369(6) 0.0410(7) 0.0000(6) -0.0009(6) -0.0049(6)
    C7 0.0320(7) 0.0477(8) 0.0463(7) -0.0020(6) 0.0033(6) -0.0023(6)
    C8 0.0656(12) 0.0517(9) 0.0560(10) -0.0083(9) 0.0151(9) 0.0089(8)
_geom_special_details
;
All e.s.d.'s (except the e.s.d. in the dihedral angle between two l.s. planes)
are estimated using the full covariance matrix. The cell e.s.d.'s are taken
into account individually in the estimation of e.s.d.'s in distances, angles
and torsion angles; correlations between e.s.d.'s in cell parameters are only
used when they are defined by crystal symmetry. An approximate (isotropic)
treatment of cell e.s.d.'s is used for estimating e.s.d.'s involving l.s.
planes.
;
loop_
    _geom_bond_atom_site_label_1
    _geom_bond_atom_site_label_2
    _geom_bond_site_symmetry_2
    _geom_bond_distance
    _geom_bond_publ_flag
    Cu1 O1 3_666 1.8833(10) ?
    Cu1 O1 . 1.8833(10) ?
    Cu1 N1 . 1.9405(13) ?
    Cu1 N1 3_666 1.9405(13) ?
    N1 C7 3_666 1.281(2) ?
    N1 O3 . 1.3928(17) ?
    C1 O1 . 1.3179(17) ?
    C1 C6 . 1.404(2) ?
    C1 C2 . 1.428(2) ?
    O2 C2 . 1.362(2) ?
    O2 C8 . 1.422(2) ?
    C2 C3 . 1.380(2) ?
    O3 H3O . 0.8200 ?
    C3 C4 . 1.392(3) ?
    C3 H3 . 0.9300 ?
    C4 C5 . 1.361(2) ?
    C4 H4 . 0.9300 ?
    C5 C6 . 1.419(2) ?
    C5 H5 . 0.9300 ?
    C6 C7 . 1.442(2) ?
    C7 N1 3_666 1.281(2) ?
    C7 H7 . 0.903(19) ?
    C8 H8A . 0.965(18) ?
    C8 H8B . 1.04(2) ?
    C8 H8C . 0.93(2) ?
loop_
    _geom_angle_atom_site_label_1
    _geom_angle_atom_site_label_2
    _geom_angle_atom_site_label_3
    _geom_angle_site_symmetry_1
    _geom_angle_site_symmetry_3
    _geom_angle
    _geom_angle_publ_flag
    O1 Cu1 O1 3_666 . 180.0 ?
    O1 Cu1 N1 3_666 . 92.56(5) ?
    O1 Cu1 N1 . . 87.44(5) ?
    O1 Cu1 N1 3_666 3_666 87.44(5) ?
    O1 Cu1 N1 . 3_666 92.56(5) ?
    N1 Cu1 N1 . 3_666 180.00(8) ?
    C7 N1 O3 3_666 . 114.91(13) ?
    C7 N1 Cu1 3_666 . 127.46(11) ?
    O3 N1 Cu1 . . 117.60(10) ?
    O1 C1 C6 . . 124.28(14) ?
    O1 C1 C2 . . 117.57(14) ?
    C6 C1 C2 . . 118.15(14) ?
    C1 O1 Cu1 . . 128.33(10) ?
    C2 O2 C8 . . 117.25(14) ?
    O2 C2 C3 . . 125.65(14) ?
    O2 C2 C1 . . 113.99(13) ?
    C3 C2 C1 . . 120.35(15) ?
    N1 O3 H3O . . 109.5 ?
    C2 C3 C4 . . 120.69(15) ?
    C2 C3 H3 . . 119.7 ?
    C4 C3 H3 . . 119.7 ?
    C5 C4 C3 . . 120.27(15) ?
    C5 C4 H4 . . 119.9 ?
    C3 C4 H4 . . 119.9 ?
    C4 C5 C6 . . 120.76(16) ?
    C4 C5 H5 . . 119.6 ?
    C6 C5 H5 . . 119.6 ?
    C1 C6 C5 . . 119.77(15) ?
    C1 C6 C7 . . 123.03(14) ?
    C5 C6 C7 . . 117.20(15) ?
    N1 C7 C6 3_666 . 124.28(14) ?
    N1 C7 H7 3_666 . 117.8(12) ?
    C6 C7 H7 . . 117.8(12) ?
    O2 C8 H8A . . 111.8(14) ?
    O2 C8 H8B . . 112.2(12) ?
    H8A C8 H8B . . 106.2(18) ?
    O2 C8 H8C . . 105.2(13) ?
    H8A C8 H8C . . 107.6(19) ?
    H8B C8 H8C . . 113.9(17) ?
loop_
    _geom_torsion_atom_site_label_1
    _geom_torsion_atom_site_label_2
    _geom_torsion_atom_site_label_3
    _geom_torsion_atom_site_label_4
    _geom_torsion_site_symmetry_1
    _geom_torsion_site_symmetry_2
    _geom_torsion_site_symmetry_3
    _geom_torsion_site_symmetry_4
    _geom_torsion
    _geom_torsion_publ_flag
    O1 Cu1 N1 C7 3_666 . . 3_666 2.42(14) ?
    O1 Cu1 N1 C7 . . . 3_666 -177.58(14) ?
    O1 Cu1 N1 O3 3_666 . . . -179.73(11) ?
    O1 Cu1 N1 O3 . . . . 0.27(11) ?
    C6 C1 O1 Cu1 . . . . -0.8(2) ?
    C2 C1 O1 Cu1 . . . . 178.82(10) ?
    N1 Cu1 O1 C1 . . . . -177.96(12) ?
    N1 Cu1 O1 C1 3_666 . . . 2.04(12) ?
    C8 O2 C2 C3 . . . . -6.2(2) ?
    C8 O2 C2 C1 . . . . 174.03(14) ?
    O1 C1 C2 O2 . . . . 0.10(19) ?
    C6 C1 C2 O2 . . . . 179.74(13) ?
    O1 C1 C2 C3 . . . . -179.64(13) ?
    C6 C1 C2 C3 . . . . 0.0(2) ?
    O2 C2 C3 C4 . . . . -179.65(14) ?
    C1 C2 C3 C4 . . . . 0.1(2) ?
    C2 C3 C4 C5 . . . . 0.3(2) ?
    C3 C4 C5 C6 . . . . -0.6(2) ?
    O1 C1 C6 C5 . . . . 179.24(14) ?
    C2 C1 C6 C5 . . . . -0.4(2) ?
    O1 C1 C6 C7 . . . . -1.0(2) ?
    C2 C1 C6 C7 . . . . 179.38(13) ?
    C4 C5 C6 C1 . . . . 0.7(2) ?
    C4 C5 C6 C7 . . . . -179.06(14) ?
    C1 C6 C7 N1 . . . 3_666 0.6(2) ?
    C5 C6 C7 N1 . . . 3_666 -179.65(15) ?
loop_
    _geom_hbond_atom_site_label_D
    _geom_hbond_atom_site_label_H
    _geom_hbond_atom_site_label_A
    _geom_hbond_site_symmetry_A
    _geom_hbond_distance_DH
    _geom_hbond_distance_HA
    _geom_hbond_distance_DA
    _geom_hbond_angle_DHA
    O3 H3O O1 . 0.82 1.94 2.5840(16) 134.3
    C7 H7 O3 1_655 0.903(19) 2.49(2) 3.3231(19) 154.3(15)
data_global
_journal_date_recd_electronic     2012-06-22
_journal_date_accepted     2012-07-15
_journal_name_full     'Acta Crystallographica, Section E'
_journal_year     2012
_journal_volume     68
_journal_issue      9
_journal_page_first     m1165
_journal_page_last     m1165
_journal_paper_category     QM
_journal_paper_doi     10.1107/S1600536812032187
_journal_coeditor_code     LR2071
_publ_contact_author_name     'Svitlana R. Petrusenko'
_publ_contact_author_address
;
Department of Chemistry, National Taras
Shevchenko University, Volodymyrs"ka str. 64, Kyiv 01601, Ukraine
;
_publ_contact_author_email     'spetrusenko@yahoo.com'
_publ_contact_author_fax     ?
_publ_contact_author_phone     ?
_publ_section_title
;\
Bis(2-hydroxyiminomethyl-6-methoxyphenolato-\k^2^<i>N</i>,<i>O</i>^1^)\
copper(II)
;
loop_
    _publ_author_name
    _publ_author_footnote
    _publ_author_address
    'Petrusenko, Svitlana R.' .
;
Department of Inorganic Chemistry,
Taras Shevchenko National University of Kyiv,
64 Volodymyrs'ka St, Kyiv 01601, Ukraine
;
    'Belozub, Yaroslava I.' .
;
Department of Inorganic Chemistry,
Taras Shevchenko National University of Kyiv,
64 Volodymyrs'ka St, Kyiv 01601, Ukraine
;
    'Kokozay, Volodymyr N.' .
;
Department of Inorganic Chemistry,
Taras Shevchenko National University of Kyiv,
64 Volodymyrs'ka St, Kyiv 01601, Ukraine
;
    'Omelchenko, Irina V.' .
;
STC `Institute for Single Crystals'
National Academy of Sciences of Ukraine,
60 Lenina Ave, Kharkiv 61001, Ukraine
;
_iucr_refine_instructions_details
;
TITL koko457 in P2(1)/n
CELL 0.71073   8.4906   4.8997  18.9309  90.000  94.906  90.000
ZERR    2.00   0.0004   0.0002   0.0009   0.000   0.004   0.000
LATT  1
SYMM 0.5-X, 0.5+Y, 0.5-Z
SFAC C H N O  CU
UNIT 32 32 4 12  2
acta
omit 0 60
omit -2   0   2
omit  2   2   2
omit -4   0   6
omit -3   1  10
omit  1   0   3
omit -1   1   5
omit  3   2   1
omit -3   0   5
omit  3   1   6
omit  5   1   1
omit -5   0   1
omit  2   2   3
omit -1   0   9
omit  2   1   7
omit -3   1   1
omit  3   0  11
omit  2   1   1
omit -3   0   7
omit -5   4  16
omit -3   3  13
omit -1   1   3
omit  8   4   7
omit  3   2   4
htab o3 o1
eqiv $1 1+x,y,z
htab h7 o3_$1
conf
size 0.5 0.2 0.2
temp 20
L.S. 4
BOND  $h
FMAP 2
PLAN 20
WGHT    0.048600
FVAR       0.23905
CU1   5   0.50000   0.50000   0.50000  10.50000   0.03102   0.03680 =
       0.04131   0.00387   0.00388  -0.00245
N1    3   0.27576   0.55657   0.50728  11.00000   0.03320   0.04522 =
       0.04134   0.00165   0.00600  -0.00564
C1    1   0.60680   0.06980   0.59715  11.00000   0.04048   0.03494 =
       0.03785  -0.00199   0.00173  -0.00143
O1    4   0.49066   0.22228   0.56829  11.00000   0.03581   0.04569 =
       0.05247   0.01338   0.00517   0.00101
O2    4   0.41408  -0.12749   0.66227  11.00000   0.05213   0.04939 =
       0.06209   0.01634   0.01179  -0.00338
C2    1   0.56941  -0.12520   0.64921  11.00000   0.04632   0.03602 =
       0.04218  -0.00079   0.00206  -0.00406
O3    4   0.20159   0.39239   0.55453  11.00000   0.03705   0.06400 =
       0.05498   0.01759   0.00829  -0.00580
AFIX  87
H3O   2   0.26647   0.28792   0.57447  11.00000  -1.50000
AFIX   0
C3    1   0.68599  -0.28990   0.68168  11.00000   0.06108   0.03927 =
       0.04509   0.00445  -0.00128  -0.00200
AFIX  43
H3    2   0.66033  -0.41637   0.71548  11.00000  -1.20000
AFIX   0
C4    1   0.84155  -0.26871   0.66435  11.00000   0.05539   0.04635 =
       0.04990  -0.00038  -0.00718   0.00994
AFIX  43
H4    2   0.91895  -0.38139   0.68647  11.00000  -1.20000
AFIX   0
C5    1   0.88087  -0.08383   0.61520  11.00000   0.04017   0.04830 =
       0.05051  -0.00547  -0.00242   0.00599
AFIX  43
H5    2   0.98534  -0.06997   0.60434  11.00000  -1.20000
AFIX   0
C6    1   0.76430   0.08807   0.58031  11.00000   0.03906   0.03694 =
       0.04102  -0.00494  -0.00093  -0.00004
C7    1   0.81554   0.27529   0.52815  11.00000   0.03199   0.04769 =
       0.04629  -0.00232   0.00326  -0.00196
H7    2   0.91950   0.27927   0.52137  11.00000   0.05393
C8    1   0.36473  -0.33393   0.70831  11.00000   0.06558   0.05171 =
       0.05604   0.00891   0.01508  -0.00825
H8A   2   0.39155  -0.51412   0.69254  11.00000   0.04969
H8B   2   0.41794  -0.31397   0.75946  11.00000   0.07164
H8C   2   0.25533  -0.32158   0.70531  11.00000   0.06407
HKLF 4
END
;
