# Supplementary material for: Bis(2-hy­droxy­imino­methyl-6-meth­oxy­phenolato-κ2 N,O 1)copper(II)
Source: Acta Crystallogr Sect E Struct Rep Online. 2012 Aug 11;68(Pt 9):m1165. doi: 10.1107/S1600536812032187 (PMC3435589; doi:10.1107/S1600536812032187)
Supplement: Supplementary file 2 [file e-68-m1165-Isup2.hkl]

# 


# h,k,l, Fc-squared, Fo-squared, sigma(Fo-squared) and status flag 


# 


data_I


_shelx_title ' koko457 in P2(1)/n' 


_shelx_refln_list_code          4 


_shelx_F_calc_maximum      124.88 


_exptl_crystal_F_000       406.00 


_reflns_d_resolution_high  0.7108 


 


loop_ 


 _symmetry_equiv_pos_as_xyz 


 'x, y, z' 


 '-x+1/2, y+1/2, -z+1/2' 


 '-x, -y, -z' 


 'x-1/2, -y-1/2, z-1/2' 


 


_cell_length_a     8.4906 


_cell_length_b     4.8997 


_cell_length_c    18.9309 


_cell_angle_alpha  90.000 


_cell_angle_beta   94.906 


_cell_angle_gamma  90.000 


 


_shelx_F_squared_multiplier     1.000 


 


loop_ 


 _refln_index_h 


 _refln_index_k 


 _refln_index_l 


 _refln_F_squared_calc 


 _refln_F_squared_meas 


 _refln_F_squared_sigma 


 _refln_observed_status 


   2   0   0      167.02      187.42      3.85 o 


   4   0   0     1274.81     1242.14     13.82 o 


   6   0   0      589.56      571.73      9.25 o 


   8   0   0      331.27      333.45      8.33 o 


  10   0   0      323.43      319.50      8.58 o 


   1   1   0      756.79      710.68      3.43 o 


   2   1   0      962.97     1055.26      4.53 o 


   3   1   0     1090.64     1039.90      3.89 o 


   4   1   0        7.63        9.19      0.80 o 


   5   1   0     1490.11     1547.69      8.99 o 


   6   1   0      210.32      213.26      3.58 o 


   7   1   0      667.17      668.17      8.54 o 


   8   1   0       22.36       18.66      1.86 o 


   9   1   0      294.83      272.29      6.27 o 


  10   1   0       10.96        7.25      2.15 o 


  11   1   0        2.74        1.60      2.20 o 


   0   2   0      302.23      308.63      2.96 o 


   1   2   0      303.96      340.37      2.47 o 


   2   2   0      753.94      759.84      4.57 o 


   3   2   0       83.18       98.54      1.97 o 


   4   2   0      809.24      784.69      5.71 o 


   5   2   0        5.73        5.70      0.97 o 


   6   2   0        2.74        1.00      1.40 o 


   7   2   0        2.02        1.76      1.36 o 


   8   2   0      331.46      332.96      9.93 o 


   9   2   0       33.94       27.67      3.71 o 


  10   2   0       65.59       69.96      5.56 o 


  11   2   0        0.14        1.45      3.15 o 


   1   3   0     1996.21     2066.60      8.64 o 


   2   3   0      596.45      646.58      4.34 o 


   3   3   0      975.12      971.54      6.88 o 


   4   3   0       26.19       26.60      1.48 o 


   5   3   0      567.97      589.29      6.22 o 


   6   3   0       13.53       13.87      1.64 o 


   7   3   0       49.30       51.12      2.81 o 


   8   3   0       29.31       34.17      3.24 o 


   9   3   0       94.03       94.44      6.56 o 


  10   3   0        7.07       11.61      3.65 o 


   0   4   0      157.33      168.00      3.78 o 


   1   4   0        2.38        1.16      0.83 o 


   2   4   0      349.72      333.68      4.22 o 


   3   4   0       10.59       10.30      1.24 o 


   4   4   0      416.98      402.81      5.30 o 


   5   4   0        0.49        1.88      1.42 o 


   6   4   0      605.66      617.66     11.38 o 


   7   4   0        3.03        3.44      2.09 o 


   8   4   0       69.01       81.69      5.04 o 


   9   4   0        0.05        7.28      4.81 o 


   1   5   0      215.81      225.22      4.43 o 


   2   5   0        2.87        3.10      1.78 o 


   3   5   0       78.15       73.38      4.26 o 


   4   5   0        3.68        5.69      2.11 o 


   5   5   0       30.96       30.90      3.30 o 


   6   5   0        0.88        1.69      2.16 o 


   7   5   0       11.26       10.69      2.72 o 


   8   5   0        1.45        2.93      3.45 o 


   0   6   0        1.47        2.05      3.14 o 


   1   6   0        0.57        0.21      2.66 o 


   2   6   0      101.52       99.87      5.56 o 


   3   6   0        5.44        6.74      2.07 o 


   4   6   0       31.74       30.80      2.94 o 


   5   6   0        4.61        4.54      2.64 o 


 -11   0   1       46.06       48.77      3.80 o 


  -9   0   1      359.46      359.22      7.92 o 


  -7   0   1      668.93      674.61     10.85 o 


  -3   0   1     7136.90     7370.60     28.70 o 


   3   0   1     8363.11     7968.22     23.45 o 


   5   0   1      796.46      721.59      6.08 o 


   7   0   1      476.30      474.31      9.33 o 


   9   0   1      332.10      317.99     10.85 o 


  11   0   1       81.69       83.59      6.10 o 


 -11   1   1        1.48        0.00      2.09 o 


 -10   1   1      140.11      125.50      5.47 o 


  -9   1   1       12.02       11.29      1.74 o 


  -8   1   1       51.77       53.59      2.83 o 


  -7   1   1      294.57      281.39      4.43 o 


  -6   1   1     1436.27     1378.37      8.84 o 


  -5   1   1        2.28        1.27      0.75 o 


  -4   1   1     2304.30     2291.92     10.86 o 


  -2   1   1       87.77       84.93      1.25 o 


  -1   1   1      454.30      518.47      2.60 o 


   0   1   1     1721.25     1748.58     14.61 o 


   1   1   1      133.47      153.23      1.97 o 


   3   1   1      188.23      184.12      2.26 o 


   4   1   1     3485.61     3661.38     18.52 o 


   6   1   1      943.30      927.21      7.97 o 


   7   1   1       23.69       21.54      1.53 o 


   8   1   1      132.16      134.22      4.21 o 


   9   1   1        0.10        0.00      1.35 o 


  10   1   1       91.28       82.95      4.47 o 


  11   1   1        3.10        2.62      3.15 o 


 -11   2   1       53.21       55.33      5.53 o 


 -10   2   1        2.11        0.00      2.59 o 


  -9   2   1      135.91      131.43      6.85 o 


  -8   2   1       10.17        5.94      1.91 o 


  -7   2   1       25.46       24.84      2.03 o 


  -6   2   1      614.51      614.58      7.79 o 


  -5   2   1      786.23      771.01      9.75 o 


  -4   2   1       95.90       81.74      1.97 o 


  -3   2   1      447.06      428.73      3.64 o 


  -2   2   1      354.66      387.44      2.93 o 


  -1   2   1      721.70      712.88      3.49 o 


   0   2   1       13.11       14.11      0.68 o 


   1   2   1     1493.62     1485.75      5.18 o 


   2   2   1      130.15      152.21      2.21 o 


   4   2   1      318.96      334.53      3.76 o 


   5   2   1      260.40      250.22      3.55 o 


   6   2   1       69.31       70.42      3.48 o 


   7   2   1      313.79      315.05      6.17 o 


   8   2   1       41.75       43.22      4.14 o 


   9   2   1       36.92       43.57      4.39 o 


  10   2   1       13.94       21.23      4.01 o 


  11   2   1       21.17       17.50      3.77 o 


 -10   3   1       40.69       44.17      5.19 o 


  -9   3   1       19.42       21.61      7.09 o 


  -8   3   1      240.25      250.90      7.43 o 


  -7   3   1       73.35       71.27      3.31 o 


  -6   3   1      107.84      107.51      3.68 o 


  -5   3   1      134.21      137.38      3.87 o 


  -4   3   1      772.07      776.71      8.54 o 


  -3   3   1        2.04        0.66      0.92 o 


  -2   3   1     1608.96     1627.99      6.85 o 


  -1   3   1      218.64      243.87      2.39 o 


   0   3   1     1098.24     1091.67      4.80 o 


   1   3   1        1.66        0.00      0.86 o 


   2   3   1     1489.32     1527.21      8.18 o 


   3   3   1       48.81       54.63      1.82 o 


   4   3   1      748.27      773.57      6.46 o 


   5   3   1       24.84       23.16      1.50 o 


   6   3   1      230.48      232.40      4.01 o 


   7   3   1       16.75       18.59      2.54 o 


   8   3   1      124.37      135.91      5.70 o 


   9   3   1       37.92       33.51      4.57 o 


  10   3   1       44.70       53.09      5.68 o 


  -9   4   1       89.74       99.85      7.61 o 


  -8   4   1        1.72        1.11      2.19 o 


  -7   4   1      155.46      151.86      6.16 o 


  -6   4   1       17.84       19.02      2.73 o 


  -5   4   1      288.09      285.98      7.50 o 


  -4   4   1       33.15       32.22      1.96 o 


  -3   4   1      416.19      406.21      5.48 o 


  -2   4   1        0.25        0.00      1.24 o 


  -1   4   1      617.88      603.71      4.74 o 


   0   4   1       62.45       62.33      1.70 o 


   1   4   1      179.60      181.13      2.68 o 


   2   4   1        5.27        5.73      1.49 o 


   3   4   1      386.01      386.33      4.94 o 


   4   4   1      114.22      118.22      3.43 o 


   5   4   1      673.30      679.25      8.19 o 


   6   4   1      204.73      208.45      5.68 o 


   7   4   1       91.99       92.60      5.05 o 


   8   4   1        5.32        7.36      2.61 o 


   9   4   1      135.00      142.90      7.56 o 


  -8   5   1       29.40       34.14      5.32 o 


  -7   5   1        1.18        0.00      2.32 o 


  -6   5   1       48.08       47.67      4.04 o 


  -5   5   1       53.83       47.16      3.81 o 


  -4   5   1       54.82       52.22      3.93 o 


  -3   5   1        3.28        3.54      2.14 o 


  -2   5   1       53.71       47.24      2.82 o 


  -1   5   1        8.33        5.76      1.37 o 


   0   5   1      391.07      399.82      4.76 o 


   1   5   1      165.59      168.60      4.12 o 


   2   5   1      120.99      115.98      3.80 o 


   3   5   1       22.16       20.77      3.06 o 


   4   5   1       19.24       16.86      2.20 o 


   5   5   1        1.25        0.00      2.10 o 


   6   5   1       12.81       14.49      2.71 o 


   7   5   1        0.00        0.00      2.50 o 


   8   5   1       22.58       22.99      3.57 o 


  -5   6   1       62.61       65.15      4.84 o 


  -4   6   1        0.01        0.00      2.36 o 


  -3   6   1        6.02       10.78      2.79 o 


  -2   6   1        0.59        1.53      2.28 o 


  -1   6   1       14.75       13.57      2.50 o 


   0   6   1       50.37       48.42      3.69 o 


   1   6   1      138.78      129.88      5.60 o 


   2   6   1        5.41        5.65      1.98 o 


   3   6   1       33.53       34.77      2.97 o 


   4   6   1        3.74        1.66      3.46 o 


   5   6   1       26.03       26.05      3.49 o 


 -10   0   2      150.64      137.16      5.61 o 


  -8   0   2      233.89      220.35     10.32 o 


  -6   0   2     1574.26     1513.00     14.71 o 


  -4   0   2     5835.67     6292.60     30.97 o 


   2   0   2     1821.52     1928.14     14.70 o 


   4   0   2     7351.63     7350.09     22.76 o 


   6   0   2      417.78      422.49     10.24 o 


   8   0   2      469.54      460.99     10.76 o 


  10   0   2      360.39      386.80     12.18 o 


 -11   1   2        7.36        5.36      2.14 o 


 -10   1   2        4.48        6.91      1.67 o 


  -9   1   2      187.87      197.19      5.36 o 


  -8   1   2       99.17       81.58      3.34 o 


  -7   1   2      463.15      453.21      6.88 o 


  -6   1   2        1.27        2.00      1.09 o 


  -5   1   2      716.34      714.11      5.23 o 


  -4   1   2     1473.69     1643.96     11.73 o 


  -3   1   2     2567.10     2575.04      8.21 o 


  -2   1   2      375.96      437.81      3.80 o 


  -1   1   2       18.74       14.57      0.89 o 


   0   1   2      714.53      859.11      4.89 o 


   1   1   2     7436.29     8384.20     75.51 o 


   2   1   2      355.91      373.63      3.66 o 


   3   1   2     2501.31     2505.11     10.23 o 


   4   1   2      660.89      736.21      5.82 o 


   5   1   2      860.59      831.88      6.90 o 


   6   1   2      109.01       98.70      2.55 o 


   7   1   2       46.79       47.88      2.06 o 


   8   1   2        0.07        1.33      1.77 o 


   9   1   2      239.23      225.23      6.04 o 


  10   1   2       22.27       18.03      2.26 o 


  11   1   2       40.61       38.52      4.43 o 


 -11   2   2        0.01        0.00      3.21 o 


 -10   2   2       38.05       43.02      4.70 o 


  -9   2   2       25.89       21.28      2.70 o 


  -8   2   2      349.50      317.57     12.96 o 


  -7   2   2      101.51       93.80      3.47 o 


  -6   2   2      213.62      216.96      4.70 o 


  -5   2   2      142.54      151.22      3.67 o 


  -4   2   2      668.81      635.40      5.84 o 


  -3   2   2      125.93      143.88      2.69 o 


  -2   2   2      656.28      603.79      3.55 o 


  -1   2   2       12.43       15.89      0.73 o 


   0   2   2     2959.32     3082.07      6.91 o 


   1   2   2       46.23       40.86      1.02 o 


   3   2   2      287.63      335.38      3.83 o 


   4   2   2      651.21      594.45      5.66 o 


   5   2   2       33.63       32.63      2.10 o 


   6   2   2      232.64      233.37      4.11 o 


   7   2   2       41.35       39.65      2.90 o 


   8   2   2      120.29      136.84      6.67 o 


   9   2   2       21.08       18.58      3.39 o 


  10   2   2       49.29       47.71      4.83 o 


  11   2   2        0.23        2.86      2.30 o 


 -10   3   2        6.16        5.96      3.49 o 


  -9   3   2      153.45      152.38     11.20 o 


  -8   3   2        0.83        2.08      1.93 o 


  -7   3   2      177.57      182.98      5.41 o 


  -6   3   2       34.19       33.54      2.29 o 


  -5   3   2      929.33      972.07      9.92 o 


  -4   3   2       75.18       76.40      2.59 o 


  -3   3   2      205.19      188.65      3.16 o 


  -2   3   2     1333.19     1521.39      8.21 o 


  -1   3   2     1039.49     1052.64      5.00 o 


   0   3   2        6.25        5.99      0.61 o 


   1   3   2     1566.23     1621.93      6.04 o 


   2   3   2      137.70      142.27      2.75 o 


   3   3   2      447.54      433.37      4.61 o 


   4   3   2       62.57       69.09      2.08 o 


   5   3   2      762.52      744.82      6.71 o 


   6   3   2       42.70       43.66      2.22 o 


   7   3   2      213.47      223.20      6.91 o 


   8   3   2        0.92        3.30      2.67 o 


   9   3   2       89.79       85.17      6.37 o 


  10   3   2        0.01        0.00      4.55 o 


  -9   4   2       12.27       14.53      4.02 o 


  -8   4   2       37.43       43.62      5.38 o 


  -7   4   2        9.25        9.28      2.56 o 


  -6   4   2       76.23       79.11      4.37 o 


  -5   4   2       33.16       29.64      2.38 o 


  -4   4   2      266.41      264.71      5.59 o 


  -3   4   2       10.11        9.56      2.09 o 


  -2   4   2      693.49      662.37      6.10 o 


  -1   4   2        2.22        1.84      1.35 o 


   0   4   2      589.17      576.71      4.75 o 


   1   4   2       14.61       12.66      1.01 o 


   2   4   2      745.16      759.03      6.71 o 


   3   4   2       13.20       12.37      1.49 o 


   4   4   2      181.20      176.37      4.18 o 


   5   4   2       82.15       84.30      3.15 o 


   6   4   2      229.86      243.07      6.17 o 


   7   4   2        8.33        5.95      2.26 o 


   8   4   2       89.17      102.63      5.57 o 


   9   4   2        1.09        2.96      2.41 o 


  -8   5   2        2.34        8.81      4.37 o 


  -7   5   2       50.43       55.30      6.15 o 


  -6   5   2        7.16        6.86      2.34 o 


  -5   5   2       67.10       67.22      4.42 o 


  -4   5   2        1.45        3.29      2.73 o 


  -3   5   2      123.08      124.88      5.43 o 


  -2   5   2        3.80        1.96      1.71 o 


  -1   5   2      307.61      301.78      4.61 o 


   0   5   2       48.88       46.90      2.00 o 


   1   5   2        2.97        1.22      1.45 o 


   2   5   2       36.79       30.23      2.27 o 


   3   5   2      145.31      139.51      4.88 o 


   4   5   2        0.58        0.61      1.73 o 


   5   5   2       43.40       43.90      3.11 o 


   6   5   2       11.46        9.29      2.58 o 


   7   5   2       38.91       44.87      4.09 o 


   8   5   2        1.61        0.99      2.86 o 


  -5   6   2        0.00        6.06      2.72 o 


  -4   6   2       18.67       21.63      3.28 o 


  -3   6   2        2.15        0.00      2.09 o 


  -2   6   2       90.39       90.57      5.20 o 


  -1   6   2      101.84       94.27      5.33 o 


   0   6   2        7.36        4.43      2.12 o 


   1   6   2        0.46        0.00      2.06 o 


   2   6   2       81.31       82.90      4.15 o 


   3   6   2        9.64        9.41      1.99 o 


   4   6   2       43.08       48.14      3.50 o 


   5   6   2        2.86        0.00      4.37 o 


 -11   0   3        0.98        0.00      2.09 o 


  -9   0   3      495.42      463.23      9.55 o 


  -7   0   3      328.77      362.94      7.85 o 


  -5   0   3     1311.78     1407.34     16.80 o 


  -3   0   3     8667.61     8815.13    167.82 o 


  -1   0   3     1708.64     1804.16      5.43 o 


   3   0   3     1374.35     1460.25     36.22 o 


   5   0   3     1968.08     2020.43     14.26 o 


   7   0   3     2144.53     2138.97     20.44 o 


   9   0   3      222.02      229.81      7.86 o 


  11   0   3       13.20        7.60      2.34 o 


 -11   1   3        5.46        7.54      1.98 o 


 -10   1   3      234.62      239.45      6.33 o 


  -9   1   3       27.72       22.37      2.25 o 


  -8   1   3      162.41      161.74      4.50 o 


  -7   1   3       37.05       37.25      2.25 o 


  -6   1   3      298.17      288.58      3.78 o 


  -5   1   3       10.29       10.17      0.94 o 


  -4   1   3      681.21      568.86      3.74 o 


  -3   1   3      756.19      823.54      5.38 o 


  -2   1   3     2613.36     2648.15      9.62 o 


   0   1   3    10926.87    11762.82     37.11 o 


   1   1   3     3926.59     4471.61     14.73 o 


   2   1   3      836.29      826.48      6.66 o 


   3   1   3       50.50       59.44      3.75 o 


   4   1   3     2232.71     2130.05     14.09 o 


   5   1   3      104.67      106.70      2.97 o 


   6   1   3       48.84       39.90      2.19 o 


   7   1   3      457.27      437.86      5.72 o 


   8   1   3      211.44      204.33      6.20 o 


   9   1   3        5.55        4.67      1.47 o 


  10   1   3       77.28       75.39      3.88 o 


  11   1   3        0.30        0.33      2.71 o 


 -11   2   3       66.56       65.74      6.56 o 


 -10   2   3        4.15        3.03      3.24 o 


  -9   2   3      235.02      219.45     10.31 o 


  -8   2   3        0.78        0.17      1.77 o 


  -7   2   3       34.47       35.33      2.40 o 


  -6   2   3        0.01        0.00      1.63 o 


  -5   2   3     1456.83     1441.72      9.29 o 


  -4   2   3       52.52       53.00      1.86 o 


  -3   2   3      769.82      769.28      7.14 o 


  -2   2   3      419.88      428.48      3.60 o 


  -1   2   3     2008.67     2087.07     10.39 o 


   0   2   3      253.79      269.90      3.03 o 


   1   2   3     1429.61     1462.43      7.75 o 


   3   2   3      183.09      152.47      2.57 o 


   4   2   3      212.70      249.22      4.47 o 


   5   2   3      682.52      698.14      9.04 o 


   6   2   3       54.03       55.46      2.79 o 


   7   2   3      205.04      213.48      5.35 o 


   8   2   3      125.76      128.88      6.60 o 


   9   2   3       77.09       82.18      5.75 o 


  10   2   3       20.40       19.59      3.66 o 


  11   2   3       22.56       23.06      3.70 o 


 -10   3   3       17.96       18.37      3.94 o 


  -9   3   3       33.57       36.54      5.34 o 


  -8   3   3      227.45      237.89      5.94 o 


  -7   3   3       54.90       53.84      3.00 o 


  -6   3   3      582.46      605.71      8.35 o 


  -5   3   3      721.41      745.60      8.74 o 


  -4   3   3      681.39      655.01      6.93 o 


  -3   3   3       19.88       24.31      1.72 o 


  -2   3   3      161.64      158.16      2.66 o 


  -1   3   3       33.85       35.84      1.04 o 


   0   3   3      859.61      853.38      4.97 o 


   1   3   3      170.66      177.78      2.11 o 


   2   3   3      566.54      569.41      4.93 o 


   3   3   3       78.31       81.14      2.10 o 


   4   3   3      590.30      587.56      6.05 o 


   5   3   3       36.74       32.72      1.98 o 


   6   3   3      447.37      440.19      6.42 o 


   7   3   3        6.20        7.18      1.79 o 


   8   3   3      181.37      193.02      6.93 o 


   9   3   3       10.42        7.09      3.59 o 


  10   3   3       67.16       75.09      6.47 o 


  -9   4   3       18.13       18.32      4.81 o 


  -8   4   3        0.92        4.56      4.29 o 


  -7   4   3       96.14      103.32      5.12 o 


  -6   4   3       20.04       21.38      2.18 o 


  -5   4   3       58.54       52.89      2.94 o 


  -4   4   3       30.14       29.76      2.04 o 


  -3   4   3      202.89      193.61      4.33 o 


  -2   4   3        0.79        0.20      1.20 o 


  -1   4   3      824.39      839.49      6.17 o 


   0   4   3       34.38       33.22      1.34 o 


   1   4   3      966.42      960.66      6.27 o 


   2   4   3      201.33      206.76      4.22 o 


   3   4   3      422.41      414.17      6.14 o 


   4   4   3        0.50        0.00      1.37 o 


   5   4   3      130.35      142.86      4.00 o 


   6   4   3       18.81       14.39      2.22 o 


   7   4   3       17.78       19.30      2.43 o 


   8   4   3        3.91        3.95      3.19 o 


   9   4   3       80.08       86.96      5.49 o 


  -8   5   3       53.39       58.69      6.68 o 


  -7   5   3        0.09        0.00      4.11 o 


  -6   5   3       43.54       45.97      5.55 o 


  -5   5   3        0.30        2.46      1.96 o 


  -4   5   3      291.50      291.08      8.19 o 


  -3   5   3       11.47       10.33      1.78 o 


  -2   5   3      116.30      113.73      3.85 o 


  -1   5   3       16.98       16.43      1.65 o 


   0   5   3        2.52        0.12      1.25 o 


   1   5   3      163.92      157.21      4.01 o 


   2   5   3      156.23      151.94      4.37 o 


   3   5   3        0.15        0.00      1.82 o 


   4   5   3       48.67       49.27      4.17 o 


   5   5   3       11.54       10.86      2.21 o 


   6   5   3       98.20       99.88      5.42 o 


   7   5   3        1.95        3.51      2.75 o 


  -5   6   3       32.71       31.04      4.93 o 


  -4   6   3        2.79        1.72      2.47 o 


  -3   6   3       55.74       55.81      4.38 o 


  -2   6   3        9.46        7.66      3.21 o 


  -1   6   3       12.33        8.14      2.24 o 


   0   6   3        8.81        7.24      1.80 o 


   1   6   3       79.00       79.50      3.50 o 


   2   6   3        4.57        4.71      1.75 o 


   3   6   3       70.23       71.77      3.60 o 


   4   6   3        0.23        0.00      1.87 o 


   5   6   3       49.54       49.91      3.77 o 


 -10   0   4       81.22       73.54      4.17 o 


  -8   0   4       62.86       68.53      2.98 o 


  -6   0   4      564.38      565.95     12.07 o 


  -4   0   4     3963.81     4363.62     89.86 o 


  -2   0   4     1226.86     1238.56     14.62 o 


   0   0   4      404.93      345.38      4.51 o 


   2   0   4      461.51      552.57      7.35 o 


   4   0   4     2986.97     2994.24     15.04 o 


   6   0   4     2005.61     2001.21     15.77 o 


   8   0   4      203.46      207.83      7.02 o 


  10   0   4      103.95      100.97      8.92 o 


 -11   1   4       26.76       28.20      2.75 o 


 -10   1   4        3.26        5.07      1.63 o 


  -9   1   4      310.13      321.84      7.93 o 


  -8   1   4        1.09        1.11      1.31 o 


  -7   1   4      282.08      272.22      5.33 o 


  -6   1   4        8.89        9.61      1.07 o 


  -5   1   4      406.68      359.77      3.51 o 


  -4   1   4        5.36        5.66      0.79 o 


  -3   1   4     2137.99     2118.96      8.62 o 


  -2   1   4       39.72       46.70      1.37 o 


  -1   1   4      533.17      526.01      5.15 o 


   0   1   4    15596.04    17355.01     55.84 o 


   1   1   4    11170.38    12131.20     45.52 o 


   2   1   4      599.72      602.29      4.72 o 


   3   1   4      773.59      739.27      4.98 o 


   4   1   4       36.96       45.18      1.74 o 


   5   1   4      844.64      783.44      6.87 o 


   6   1   4      249.27      230.94      4.67 o 


   7   1   4       57.34       52.56      3.13 o 


   8   1   4        9.87        9.46      1.94 o 


   9   1   4       99.32      101.68      4.21 o 


  10   1   4       31.73       33.06      3.22 o 


  11   1   4       65.31       68.39      5.92 o 


 -11   2   4       12.87       17.88      4.02 o 


 -10   2   4       36.08       32.42      4.31 o 


  -9   2   4        4.17        0.90      1.93 o 


  -8   2   4      191.37      189.26      6.19 o 


  -7   2   4      109.60      100.07      3.69 o 


  -6   2   4      787.16      825.95      8.89 o 


  -5   2   4        9.61        9.28      1.16 o 


  -4   2   4     1457.05     1430.31      8.73 o 


  -3   2   4       21.50       25.42      1.40 o 


  -2   2   4     1479.20     1563.49     11.92 o 


  -1   2   4     2100.51     2388.52     11.30 o 


   0   2   4     1163.70     1089.11      6.11 o 


   1   2   4      146.82      160.89      2.09 o 


   2   2   4      600.31      556.74      4.40 o 


   4   2   4     1496.79     1514.23     16.38 o 


   5   2   4       19.66       16.54      1.77 o 


   6   2   4      209.83      204.96      5.00 o 


   7   2   4        8.44        7.81      1.71 o 


   8   2   4      170.20      170.48      7.54 o 


   9   2   4        0.90        1.80      3.24 o 


  10   2   4       55.43       55.09      5.42 o 


  11   2   4        6.97        7.36      2.89 o 


 -10   3   4        0.39        0.00      3.36 o 


  -9   3   4       63.72       63.16      5.62 o 


  -8   3   4        3.55        2.12      2.04 o 


  -7   3   4      182.95      180.73      5.35 o 


  -6   3   4      725.78      740.05      9.27 o 


  -5   3   4      800.81      790.06      8.36 o 


  -4   3   4       31.41       31.73      1.91 o 


  -3   3   4      292.50      260.04      4.41 o 


  -2   3   4       22.12       18.57      1.20 o 


  -1   3   4      651.03      636.13      5.01 o 


   0   3   4        1.49        3.08      0.95 o 


   1   3   4      264.41      253.27      3.08 o 


   2   3   4       71.99       70.51      1.90 o 


   3   3   4      579.24      586.68      5.45 o 


   4   3   4      139.54      137.74      3.93 o 


   5   3   4      603.82      583.83      8.23 o 


   6   3   4       13.05       11.72      1.57 o 


   7   3   4      127.29      129.35      4.62 o 


   8   3   4        0.02        1.15      2.79 o 


   9   3   4      146.11      148.37      8.16 o 


  10   3   4        0.87        0.00      2.96 o 


  -9   4   4        2.21        0.00      3.90 o 


  -8   4   4       58.31       70.10      6.19 o 


  -7   4   4       12.01       10.04      2.53 o 


  -6   4   4       20.03       18.36      2.12 o 


  -5   4   4        6.33        8.05      1.50 o 


  -4   4   4      234.67      233.07      4.89 o 


  -3   4   4      155.10      151.88      3.97 o 


  -2   4   4      183.58      179.44      3.39 o 


  -1   4   4       12.41       15.94      1.39 o 


   0   4   4      783.36      789.83      5.60 o 


   1   4   4        0.21        0.10      1.14 o 


   2   4   4      646.43      635.00      6.72 o 


   3   4   4        6.38        6.17      1.38 o 


   4   4   4      106.71      113.12      3.49 o 


   5   4   4       90.15       87.39      3.23 o 


   6   4   4       83.95       84.60      3.37 o 


   7   4   4        4.36        3.80      1.72 o 


   8   4   4       20.27       19.36      3.10 o 


   9   4   4        0.32        1.18      2.51 o 


  -8   5   4        1.41        0.00      4.39 o 


  -7   5   4       45.54       51.82      6.08 o 


  -6   5   4        0.01        0.00      3.46 o 


  -5   5   4      136.49      137.68      5.99 o 


  -4   5   4        3.37        4.48      1.73 o 


  -3   5   4       94.17       96.58      3.64 o 


  -2   5   4       10.07        8.70      1.71 o 


  -1   5   4      239.32      234.31      4.59 o 


   0   5   4        3.30        1.65      1.44 o 


   1   5   4       33.59       35.41      2.18 o 


   2   5   4       34.69       31.59      2.33 o 


   3   5   4       98.09       92.42      3.63 o 


   4   5   4        0.69        1.97      1.87 o 


   5   5   4       49.11       47.19      3.32 o 


   6   5   4       43.95       45.17      4.12 o 


   7   5   4      113.64      113.32      6.22 o 


  -5   6   4        4.27        3.05      3.58 o 


  -4   6   4       11.14        7.52      2.73 o 


  -3   6   4        2.24        2.67      2.77 o 


  -2   6   4       62.60       61.61      3.52 o 


  -1   6   4       17.99       16.75      2.17 o 


   0   6   4      116.92      122.15      4.26 o 


   1   6   4       14.63       10.49      1.93 o 


   2   6   4       63.84       62.17      3.78 o 


   3   6   4        3.00        2.06      1.67 o 


   4   6   4       18.19       14.35      3.08 o 


   5   6   4        0.57        0.00      2.23 o 


 -11   0   5        1.70        1.55      2.09 o 


  -9   0   5      268.81      258.67      6.98 o 


  -7   0   5       15.67       22.25      1.80 o 


  -5   0   5     1243.96     1303.78      9.36 o 


  -1   0   5      507.55      469.37      6.44 o 


   1   0   5     7326.06     7555.85     44.16 o 


   3   0   5      101.59       95.61      3.85 o 


   5   0   5      712.73      680.93      8.02 o 


   7   0   5      353.75      353.32     14.00 o 


   9   0   5      272.83      273.92      8.78 o 


  11   0   5       11.46        9.71      2.72 o 


 -11   1   5        0.08        0.00      1.65 o 


 -10   1   5      107.10      109.34      4.38 o 


  -9   1   5        0.05        1.22      1.84 o 


  -8   1   5      573.56      544.04      8.02 o 


  -7   1   5        0.36        1.26      1.24 o 


  -6   1   5      814.81      832.48      8.99 o 


  -5   1   5      102.22      122.81      2.55 o 


  -4   1   5      512.42      507.56      5.81 o 


  -3   1   5      998.33     1038.02      6.02 o 


  -2   1   5      393.61      388.88      3.66 o 


   0   1   5    12373.72    13573.50     40.44 o 


   1   1   5      671.59      765.75      6.62 o 


   2   1   5      603.24      595.66      4.93 o 


   3   1   5     1761.19     2013.89     11.64 o 


   4   1   5     1498.35     1435.89      7.33 o 


   5   1   5       38.56       40.57      1.72 o 


   6   1   5       45.43       44.25      2.14 o 


   7   1   5        0.52        0.00      3.02 o 


   8   1   5      448.76      440.74      9.29 o 


   9   1   5        6.30        5.37      1.65 o 


  10   1   5       98.73       96.58      5.11 o 


  11   1   5        9.94       11.07      3.10 o 


 -11   2   5       31.77       30.83      4.64 o 


 -10   2   5        5.04        3.77      2.06 o 


  -9   2   5      320.25      329.73      8.61 o 


  -8   2   5       19.07       19.85      2.24 o 


  -7   2   5      237.47      232.37      5.50 o 


  -6   2   5      458.52      448.05      5.77 o 


  -5   2   5     1234.72     1238.45      8.67 o 


  -4   2   5       11.05       15.20      1.30 o 


  -3   2   5     1340.03     1262.13     12.06 o 


  -2   2   5     1450.59     1596.43      9.66 o 


  -1   2   5     2744.19     3003.20     12.81 o 


   0   2   5      530.30      600.60      5.18 o 


   1   2   5     1869.76     1837.04      9.30 o 


   2   2   5      150.56      144.64      3.60 o 


   3   2   5      849.56      846.92      9.04 o 


   4   2   5       45.64       52.59      2.76 o 


   5   2   5     1136.50     1206.90     12.73 o 


   6   2   5       11.31        9.21      2.49 o 


   7   2   5      185.42      182.47      5.11 o 


   8   2   5       27.95       27.98      2.95 o 


   9   2   5       74.93       68.20      6.47 o 


  10   2   5       24.34       24.76      4.06 o 


 -10   3   5       39.46       40.54      5.23 o 


  -9   3   5       38.09       35.88      4.04 o 


  -8   3   5      116.87      120.59      5.37 o 


  -7   3   5        4.72        2.35      1.98 o 


  -6   3   5       35.40       39.07      2.19 o 


  -5   3   5      122.15      121.83      3.32 o 


  -4   3   5      601.21      594.69      6.74 o 


  -3   3   5        7.76        7.99      1.39 o 


  -2   3   5      938.62      947.22     13.35 o 


  -1   3   5       20.16       22.16      1.68 o 


   0   3   5      409.36      403.83      4.65 o 


   1   3   5       31.42       31.17      1.37 o 


   2   3   5      585.82      563.80      4.96 o 


   3   3   5       12.91       15.89      2.01 o 


   4   3   5      471.22      461.01      6.98 o 


   5   3   5      159.82      153.78      4.38 o 


   6   3   5      144.53      144.61      4.59 o 


   7   3   5        0.00        2.02      1.64 o 


   8   3   5      109.89      119.53      4.89 o 


   9   3   5       30.98       34.81      4.63 o 


  10   3   5       52.44       60.98      6.17 o 


  -9   4   5       10.18       13.22      4.14 o 


  -8   4   5        8.45       11.72      3.96 o 


  -7   4   5       94.81      106.69      5.23 o 


  -6   4   5        0.06        0.00      2.98 o 


  -5   4   5      178.39      174.19      4.40 o 


  -4   4   5        0.94        1.19      1.51 o 


  -3   4   5      245.74      240.61      4.94 o 


  -2   4   5        0.32        0.82      1.29 o 


  -1   4   5      156.53      150.34      2.73 o 


   0   4   5       15.87       15.50      1.27 o 


   1   4   5      119.54      121.12      2.91 o 


   2   4   5      188.38      196.14      3.90 o 


   3   4   5      331.88      328.95      5.67 o 


   4   4   5        1.21        1.13      1.30 o 


   5   4   5      121.20      129.78      3.96 o 


   6   4   5        2.33        2.59      1.86 o 


   7   4   5       27.46       25.79      2.73 o 


   8   4   5        2.49        1.99      2.17 o 


   9   4   5       53.64       59.99      4.94 o 


  -8   5   5       12.09       17.74      4.45 o 


  -7   5   5        0.01        0.00      3.94 o 


  -6   5   5       73.00       77.26      6.62 o 


  -5   5   5        0.67        3.94      3.71 o 


  -4   5   5      177.08      183.36      4.94 o 


  -3   5   5       41.94       35.14      2.42 o 


  -2   5   5      108.60      111.25      3.61 o 


  -1   5   5       10.33       10.03      1.55 o 


   0   5   5      168.48      168.68      4.78 o 


   1   5   5       23.19       21.19      1.84 o 


   2   5   5      171.21      172.40      4.69 o 


   3   5   5        0.39        1.47      1.78 o 


   4   5   5       40.50       38.97      3.08 o 


   5   5   5       20.26       17.71      2.46 o 


   6   5   5      226.74      231.42      8.12 o 


   7   5   5       12.32       12.64      3.10 o 


  -5   6   5       14.25       21.38      4.62 o 


  -4   6   5       20.62       24.37      4.39 o 


  -3   6   5       61.75       56.70      3.78 o 


  -2   6   5        2.36        0.00      1.95 o 


  -1   6   5       84.16       83.50      3.78 o 


   0   6   5       11.51       10.65      1.97 o 


   1   6   5       78.93       77.72      3.79 o 


   2   6   5        0.00        3.47      2.01 o 


   3   6   5       25.89       24.18      2.49 o 


   4   6   5        1.72        2.57      2.78 o 


   5   6   5       25.63       25.38      2.70 o 


 -10   0   6       63.48       56.79      5.60 o 


  -8   0   6        2.09        0.45      1.00 o 


  -6   0   6      406.55      364.61      6.43 o 


  -2   0   6      463.06      436.93      3.86 o 


   0   0   6     4793.61     4979.96     20.39 o 


   2   0   6     1120.46     1100.74      8.58 o 


   4   0   6      645.95      672.57      7.83 o 


   6   0   6      330.21      349.48      6.30 o 


   8   0   6       14.28        9.51      5.95 o 


  10   0   6       22.73       19.25      4.37 o 


 -11   1   6       40.43       47.52      3.43 o 


 -10   1   6        0.20        0.14      1.65 o 


  -9   1   6      306.43      282.40      7.50 o 


  -8   1   6       28.52       27.89      2.64 o 


  -7   1   6      270.86      267.60      5.55 o 


  -6   1   6       13.62       14.57      1.83 o 


  -5   1   6     1547.32     1519.52     11.47 o 


  -4   1   6        6.84        8.75      1.33 o 


  -3   1   6     2291.96     2331.19     10.50 o 


  -2   1   6       37.85       41.44      1.04 o 


  -1   1   6      709.06      691.71      5.81 o 


   0   1   6      727.19      837.29      4.53 o 


   1   1   6     1606.04     1517.69      8.20 o 


   2   1   6       28.07       29.04      1.26 o 


   4   1   6      173.68      172.92      2.87 o 


   5   1   6     1394.93     1383.91     17.62 o 


   6   1   6        4.64        4.80      1.18 o 


   7   1   6      410.37      395.64      9.86 o 


   8   1   6        0.55        0.00      1.46 o 


   9   1   6      173.92      167.15      5.47 o 


  10   1   6       33.27       34.93      3.39 o 


  11   1   6       32.32       31.69      4.27 o 


 -11   2   6        1.65        0.82      2.91 o 


 -10   2   6       75.02       77.19      4.74 o 


  -9   2   6        0.16        5.60      2.21 o 


  -8   2   6      426.78      421.96      7.86 o 


  -7   2   6       53.16       50.37      3.43 o 


  -6   2   6      382.08      377.69      5.90 o 


  -5   2   6      421.68      429.39      6.22 o 


  -4   2   6     1659.68     1615.42     10.56 o 


  -3   2   6      694.55      765.25      6.95 o 


  -2   2   6     3133.72     3270.13     17.30 o 


  -1   2   6      787.22      896.53      6.60 o 


   0   2   6      558.32      522.18      4.95 o 


   1   2   6        6.64        7.51      0.99 o 


   2   2   6     1709.53     1756.24     12.45 o 


   3   2   6       77.61       87.95      3.20 o 


   4   2   6     1927.84     2017.44     15.48 o 


   5   2   6        8.69        9.03      1.97 o 


   6   2   6      264.46      259.49      6.62 o 


   7   2   6        1.93        3.38      1.95 o 


   8   2   6      181.22      178.15      6.29 o 


   9   2   6        5.57        6.82      2.85 o 


  10   2   6       67.39       60.85      4.44 o 


 -10   3   6        1.90        2.81      3.15 o 


  -9   3   6       84.74       95.10      5.24 o 


  -8   3   6        4.54        1.36      2.08 o 


  -7   3   6       20.40       21.81      2.85 o 


  -6   3   6       80.62       79.82      3.38 o 


  -5   3   6       83.68       86.08      2.85 o 


  -4   3   6        1.21        0.41      1.36 o 


  -3   3   6      371.67      353.93      5.20 o 


  -2   3   6        4.20        3.84      2.35 o 


  -1   3   6     1344.07     1348.98      8.69 o 


   0   3   6        4.83        3.77      1.34 o 


   1   3   6      895.38      846.18      5.40 o 


   2   3   6       69.46       72.32      3.28 o 


   3   3   6      307.24      280.38      6.21 o 


   4   3   6       68.69       64.63      2.85 o 


   5   3   6      175.87      171.90      4.71 o 


   6   3   6       13.09       12.43      1.98 o 


   7   3   6       94.64       97.35      4.22 o 


   8   3   6       21.48       23.84      3.33 o 


   9   3   6       38.09       40.36      4.75 o 


  10   3   6        0.05        1.76      3.44 o 


  -9   4   6        0.06        0.56      3.64 o 


  -8   4   6       64.26       65.29      4.58 o 


  -7   4   6        9.75       11.50      2.74 o 


  -6   4   6      154.86      158.13      5.06 o 


  -5   4   6       44.47       41.80      2.89 o 


  -4   4   6      359.97      355.15      6.06 o 


  -3   4   6        0.01        0.15      1.84 o 


  -2   4   6        2.82        1.54      1.40 o 


  -1   4   6       21.93       21.10      1.38 o 


   0   4   6      313.80      314.67      4.43 o 


   1   4   6      485.94      493.49      5.68 o 


   2   4   6       17.34       17.18      1.68 o 


   3   4   6       70.07       64.92      3.16 o 


   4   4   6       69.81       73.93      3.04 o 


   5   4   6        1.90        3.27      1.52 o 


   6   4   6      219.56      213.32      5.26 o 


   7   4   6        1.85        2.88      1.78 o 


   8   4   6       43.00       48.12      3.62 o 


   9   4   6        4.14        6.63      2.81 o 


  -7   5   6       71.91       81.06      7.05 o 


  -6   5   6        0.89        5.76      6.65 o 


  -5   5   6       94.33       94.87      4.37 o 


  -4   5   6        0.01        0.00      2.10 o 


  -3   5   6       56.68       60.86      3.09 o 


  -2   5   6        0.52        0.00      1.40 o 


  -1   5   6      278.89      270.72      4.98 o 


   0   5   6        0.31        0.76      1.68 o 


   1   5   6      181.89      182.83      3.88 o 


   2   5   6        1.79        2.37      1.34 o 


   3   5   6      303.02      301.08      5.53 o 


   4   5   6        7.43        5.61      1.73 o 


   5   5   6       59.95       60.69      3.21 o 


   6   5   6       28.51       29.62      3.00 o 


   7   5   6        4.81        4.23      2.11 o 


  -5   6   6       14.34       17.79      4.38 o 


  -4   6   6       53.56       55.15      6.08 o 


  -3   6   6        0.03        0.65      2.96 o 


  -2   6   6       38.23       37.26      2.59 o 


  -1   6   6        0.01        0.00      1.79 o 


   0   6   6      102.58      102.37      3.97 o 


   1   6   6        0.42        0.00      2.08 o 


   2   6   6       65.24       62.69      3.85 o 


   3   6   6        0.27        0.00      1.78 o 


   4   6   6       35.50       45.13      3.88 o 


 -11   0   7        0.73        0.00      2.47 o 


  -9   0   7      143.66      164.15      7.15 o 


  -7   0   7       83.81       84.30      2.96 o 


  -5   0   7      385.51      360.93      5.11 o 


  -1   0   7      220.97      213.90      2.37 o 


   1   0   7     1867.91     1937.30     11.14 o 


   3   0   7     1668.85     1729.56     14.38 o 


   5   0   7     1174.76     1152.26     11.37 o 


   7   0   7      434.48      424.12     10.34 o 


   9   0   7      172.82      168.85     10.94 o 


  11   0   7       39.92       37.83      4.66 o 


 -11   1   7       35.18       39.89      3.17 o 


 -10   1   7       34.13       30.37      2.41 o 


  -9   1   7        3.12        1.59      1.51 o 


  -8   1   7      339.77      309.61      7.43 o 


  -7   1   7        4.17        3.34      1.50 o 


  -6   1   7      498.48      506.58      7.09 o 


  -5   1   7      118.66      121.94      3.48 o 


  -4   1   7     2636.86     2755.33     14.23 o 


  -3   1   7      725.35      784.86      7.07 o 


  -2   1   7      877.26      785.98      7.11 o 


  -1   1   7      524.22      524.40      4.59 o 


   0   1   7     1146.14     1168.19      6.31 o 


   1   1   7      460.21      498.66      3.12 o 


   3   1   7      139.13      165.42      3.78 o 


   4   1   7     1794.93     1767.66     15.18 o 


   5   1   7       11.64       15.06      2.01 o 


   6   1   7      268.41      275.27      7.75 o 


   7   1   7      123.57      121.71      4.91 o 


   8   1   7      393.30      400.96      8.77 o 


   9   1   7       11.25       12.39      2.05 o 


  10   1   7       71.73       71.44      4.59 o 


  11   1   7        0.19        1.19      2.62 o 


 -11   2   7       24.79       23.93      4.81 o 


 -10   2   7       13.01       18.42      3.61 o 


  -9   2   7      258.33      253.65      6.63 o 


  -8   2   7       33.54       37.30      3.33 o 


  -7   2   7      246.25      237.94      6.56 o 


  -6   2   7       84.05       87.01      3.13 o 


  -5   2   7     2119.95     2134.34     11.39 o 


  -4   2   7       57.54       61.53      2.30 o 


  -3   2   7      626.41      584.18      7.09 o 


  -2   2   7       79.54       75.67      2.37 o 


  -1   2   7      431.92      406.33      4.36 o 


   0   2   7      142.42      156.08      2.21 o 


   1   2   7     6069.48     6338.16     25.93 o 


   2   2   7       89.70       99.12      3.14 o 


   3   2   7      671.97      635.55      8.27 o 


   4   2   7       26.17       24.54      2.22 o 


   5   2   7      831.44      808.93     11.07 o 


   6   2   7       34.81       32.34      2.75 o 


   7   2   7      287.29      275.84      6.38 o 


   8   2   7        7.13        2.21      2.17 o 


   9   2   7       76.04       68.58      6.65 o 


  10   2   7        0.02        0.00      1.92 o 


 -10   3   7       35.59       38.03      5.06 o 


  -9   3   7        7.50        6.95      2.46 o 


  -8   3   7      125.42      125.40      5.65 o 


  -7   3   7        6.78        6.67      2.27 o 


  -6   3   7       26.73       29.35      2.38 o 


  -5   3   7      135.99      131.17      4.22 o 


  -4   3   7      194.66      188.09      3.98 o 


  -3   3   7       78.65       85.56      3.21 o 


  -2   3   7      325.90      318.71      5.53 o 


  -1   3   7      295.86      315.33      4.77 o 


   0   3   7     1428.99     1408.89     10.92 o 


   1   3   7      125.10      122.72      3.15 o 


   2   3   7      450.27      443.47      6.56 o 


   3   3   7        9.66        6.88      1.78 o 


   4   3   7      154.36      142.69      5.50 o 


   5   3   7       28.87       23.76      2.49 o 


   6   3   7      106.59      111.50      4.20 o 


   7   3   7        0.87        0.00      1.85 o 


   8   3   7       33.34       33.09      2.88 o 


   9   3   7       22.76       20.52      3.96 o 


  -9   4   7       20.29       16.47      3.95 o 


  -8   4   7        0.30        0.63      2.57 o 


  -7   4   7      167.62      161.43      6.43 o 


  -6   4   7        0.03        0.39      2.32 o 


  -5   4   7       35.93       36.52      2.87 o 


  -4   4   7       10.89       11.09      1.66 o 


  -3   4   7      219.39      208.03      5.34 o 


  -2   4   7       30.83       32.39      1.88 o 


  -1   4   7      362.86      360.90      4.73 o 


   0   4   7       24.04       20.40      1.58 o 


   1   4   7       39.40       37.08      1.97 o 


   2   4   7        3.95        1.96      1.46 o 


   3   4   7      155.61      152.08      4.06 o 


   4   4   7        0.95        1.04      1.69 o 


   5   4   7      130.42      127.60      4.54 o 


   6   4   7        0.41        0.88      1.42 o 


   7   4   7       79.45       83.12      4.28 o 


  -7   5   7        4.71       10.46      4.27 o 


  -6   5   7       88.87       96.36      5.51 o 


  -5   5   7        4.74        1.89      2.25 o 


  -4   5   7       78.89       80.65      4.10 o 


  -3   5   7        2.17        1.25      1.37 o 


  -2   5   7      190.02      184.58      4.09 o 


  -1   5   7       11.68       11.25      1.52 o 


   0   5   7      209.99      210.27      4.66 o 


   1   5   7        0.36        0.00      1.28 o 


   2   5   7      258.26      253.65      5.05 o 


   3   5   7        0.01        0.64      1.70 o 


   4   5   7       64.45       61.84      2.83 o 


   5   5   7        1.78        1.96      1.48 o 


   6   5   7       79.28       76.09      4.22 o 


   7   5   7        1.46        3.32      2.05 o 


  -5   6   7       23.86       21.67      4.51 o 


  -4   6   7        0.43        4.64      4.67 o 


  -3   6   7       74.54       71.82      4.52 o 


  -2   6   7        0.88        1.90      2.37 o 


  -1   6   7       92.18       93.34      4.60 o 


   0   6   7       14.83       15.00      2.40 o 


   1   6   7       44.88       40.44      3.27 o 


   2   6   7        1.09        0.00      1.96 o 


   3   6   7       34.86       32.52      2.76 o 


   4   6   7        9.00        7.89      2.47 o 


 -10   0   8       94.73       99.34      6.05 o 


  -8   0   8      349.32      341.15      7.26 o 


  -6   0   8      155.92      140.77      4.30 o 


  -4   0   8      337.78      291.92      4.01 o 


  -2   0   8      699.28      651.88      6.61 o 


   0   0   8        8.71        5.94      0.76 o 


   2   0   8     2758.58     2733.37     20.01 o 


   4   0   8      227.39      188.28      6.85 o 


   6   0   8       17.42       15.59      1.80 o 


   8   0   8      188.52      178.50     11.02 o 


  10   0   8        7.65        7.17      3.67 o 


 -11   1   8       53.04       55.90      5.67 o 


 -10   1   8        7.22        8.08      1.60 o 


  -9   1   8      287.82      279.02      5.87 o 


  -8   1   8        9.83        9.14      1.55 o 


  -7   1   8       24.42       28.90      2.29 o 


  -6   1   8       50.61       45.66      2.50 o 


  -5   1   8      901.46      916.29      7.29 o 


  -4   1   8        4.95        1.70      1.26 o 


  -3   1   8     1484.91     1439.19      9.59 o 


  -2   1   8      148.99      164.95      3.84 o 


  -1   1   8     4102.13     4321.27     28.07 o 


   0   1   8      364.58      388.91      3.03 o 


   1   1   8     1029.49      992.73      4.77 o 


   2   1   8      198.39      178.64      2.39 o 


   3   1   8      159.28      149.50      3.71 o 


   4   1   8        0.10        0.45      0.49 o 


   5   1   8      966.11      971.55     11.34 o 


   6   1   8       71.68       78.03      4.66 o 


   7   1   8      368.16      369.17      7.13 o 


   8   1   8        2.16        5.13      2.00 o 


   9   1   8      141.94      140.37      5.91 o 


  10   1   8       17.36       16.22      2.64 o 


 -11   2   8        0.00        1.88      4.02 o 


 -10   2   8       45.03       43.55      4.70 o 


  -9   2   8        4.38        3.15      2.19 o 


  -8   2   8      343.12      349.64     11.46 o 


  -7   2   8        3.37        0.00      2.23 o 


  -6   2   8      703.33      694.86     11.49 o 


  -5   2   8      714.07      759.28     10.65 o 


  -4   2   8      655.57      605.32      6.72 o 


  -3   2   8       47.58       51.02      1.97 o 


  -2   2   8     1238.75     1174.60      9.72 o 


  -1   2   8       25.36       25.77      1.31 o 


   0   2   8     3124.30     3119.45     15.91 o 


   1   2   8     2423.10     2568.81     15.52 o 


   2   2   8      687.79      678.24      6.81 o 


   3   2   8       38.26       40.43      2.45 o 


   4   2   8     1109.33     1096.45     12.01 o 


   5   2   8      155.66      158.15      5.48 o 


   6   2   8      376.30      362.80     14.79 o 


   7   2   8        0.36        0.00      1.78 o 


   8   2   8      119.50      103.61      9.62 o 


   9   2   8        5.42        6.40      2.27 o 


  10   2   8      101.91      108.35      8.26 o 


 -10   3   8       17.52       18.13      4.03 o 


  -9   3   8       52.55       52.45      4.15 o 


  -8   3   8        7.18        6.67      2.27 o 


  -7   3   8       87.52       95.65      4.97 o 


  -6   3   8      171.44      168.53      4.86 o 


  -5   3   8      384.02      396.73      6.99 o 


  -4   3   8        0.02        0.21      1.30 o 


  -3   3   8      170.60      160.41      4.54 o 


  -2   3   8        4.71       10.66      1.84 o 


  -1   3   8      201.56      192.14      3.84 o 


   0   3   8      161.19      168.83      3.63 o 


   1   3   8      768.63      749.65      7.49 o 


   2   3   8        1.68        1.27      1.65 o 


   3   3   8      182.86      176.05      5.15 o 


   4   3   8        1.22        0.70      1.62 o 


   5   3   8      128.74      142.36      5.18 o 


   6   3   8       20.81       15.30      2.88 o 


   7   3   8       79.31       72.98      3.75 o 


   8   3   8        0.19        0.00      2.05 o 


   9   3   8       36.80       42.59      5.64 o 


  -9   4   8        4.14        6.53      2.60 o 


  -8   4   8       23.58       20.38      3.26 o 


  -7   4   8        3.30        5.44      2.66 o 


  -6   4   8       22.60       24.11      2.59 o 


  -5   4   8       52.24       55.82      3.30 o 


  -4   4   8      371.37      348.67      8.39 o 


  -3   4   8        0.13        3.02      1.66 o 


  -2   4   8       19.55       20.96      1.64 o 


  -1   4   8       26.00       24.31      1.59 o 


   0   4   8      218.40      206.86      4.00 o 


   1   4   8       56.03       49.97      2.21 o 


   2   4   8      194.84      195.79      4.47 o 


   3   4   8        6.09        4.08      1.55 o 


   4   4   8       66.60       67.76      3.36 o 


   5   4   8        0.18        0.00      1.71 o 


   6   4   8       61.27       65.67      3.67 o 


   7   4   8        5.83        5.55      2.03 o 


   8   4   8       33.97       35.14      3.28 o 


  -7   5   8      136.49      152.97      9.26 o 


  -6   5   8       13.93       12.93      3.54 o 


  -5   5   8       44.42       43.60      3.80 o 


  -4   5   8        1.12        3.08      1.71 o 


  -3   5   8      206.06      209.65      8.01 o 


  -2   5   8        3.07        1.97      1.40 o 


  -1   5   8      123.92      125.85      3.43 o 


   0   5   8       11.19       12.29      1.71 o 


   1   5   8       74.24       68.12      2.62 o 


   2   5   8       29.31       26.49      1.99 o 


   3   5   8      232.35      230.43      5.08 o 


   4   5   8        0.66        1.10      1.43 o 


   5   5   8       83.10       87.94      3.52 o 


   6   5   8        0.00        0.89      1.91 o 


   7   5   8        5.19        3.51      2.06 o 


  -4   6   8       42.28       38.42      3.55 o 


  -3   6   8        1.11        1.38      4.04 o 


  -2   6   8       80.00       90.11      4.81 o 


  -1   6   8       14.54       16.48      2.42 o 


   0   6   8       49.82       51.39      3.38 o 


   1   6   8        0.58        1.50      2.28 o 


   2   6   8        9.16        9.10      3.79 o 


   3   6   8        5.67        8.02      1.97 o 


   4   6   8       57.34       60.24      3.84 o 


 -11   0   9        8.52        2.88      2.35 o 


  -9   0   9      161.08      159.66      6.97 o 


  -7   0   9      463.67      417.12      9.36 o 


  -5   0   9     1044.95     1024.53     10.30 o 


  -3   0   9      216.15      209.25      5.31 o 


   1   0   9      639.20      640.62      8.17 o 


   3   0   9      100.39      123.47      3.59 o 


   5   0   9     1427.30     1411.30     13.40 o 


   7   0   9       12.53       11.71      2.47 o 


   9   0   9      119.01      129.67     10.15 o 


 -11   1   9       26.29       23.74      3.06 o 


 -10   1   9       33.27       30.30      2.78 o 


  -9   1   9        1.99        5.74      1.47 o 


  -8   1   9      233.16      242.14      4.69 o 


  -7   1   9       22.92       19.11      2.01 o 


  -6   1   9       13.29       14.24      1.46 o 


  -5   1   9        0.54        1.64      1.46 o 


  -4   1   9     1597.50     1564.68     13.87 o 


  -3   1   9        1.47        0.47      0.66 o 


  -2   1   9     1717.58     1675.94      8.69 o 


  -1   1   9     1793.95     2035.23     12.07 o 


   0   1   9     1378.64     1375.21      6.66 o 


   1   1   9       30.23       31.13      1.00 o 


   2   1   9     1021.17     1011.77      5.60 o 


   3   1   9      273.75      275.32      3.83 o 


   4   1   9      798.78      802.64      9.38 o 


   5   1   9       28.74       31.96      2.57 o 


   6   1   9      443.14      437.08      7.16 o 


   7   1   9       57.16       52.19      2.51 o 


   8   1   9       91.40       93.76      4.94 o 


   9   1   9        0.00        1.99      2.22 o 


  10   1   9       20.22       20.07      2.87 o 


 -11   2   9       35.30       38.15      4.46 o 


 -10   2   9        0.78        0.76      2.89 o 


  -9   2   9      156.00      154.35      6.12 o 


  -8   2   9        0.01        0.00      2.03 o 


  -7   2   9      106.63      100.17      4.64 o 


  -6   2   9        9.16       10.20      2.53 o 


  -5   2   9      827.76      829.97     15.23 o 


  -4   2   9       96.25       98.09      4.04 o 


  -3   2   9     1125.16     1097.73      8.45 o 


  -2   2   9        8.57       11.18      1.67 o 


  -1   2   9      605.91      596.01      5.51 o 


   0   2   9      787.87      836.58      8.48 o 


   1   2   9     1908.52     1925.11     12.72 o 


   2   2   9       43.09       40.09      1.77 o 


   3   2   9      726.35      712.96      7.12 o 


   4   2   9        0.38        2.82      1.67 o 


   5   2   9      722.37      652.30     10.25 o 


   6   2   9       18.68       21.34      2.58 o 


   7   2   9       65.47       65.35      3.88 o 


   8   2   9        0.20        0.00      2.24 o 


   9   2   9      142.47      155.29      5.71 o 


  10   2   9        0.05        2.02      1.92 o 


 -10   3   9       21.75       20.61      3.33 o 


  -9   3   9        6.98        6.10      2.44 o 


  -8   3   9       56.27       51.36      3.91 o 


  -7   3   9        3.78        5.03      2.69 o 


  -6   3   9      357.48      360.28      6.96 o 


  -5   3   9        0.33        2.16      1.75 o 


  -4   3   9      509.30      492.92      9.25 o 


  -3   3   9      102.38       97.28      3.44 o 


  -2   3   9       85.31       81.55      2.81 o 


  -1   3   9        2.25        2.48      1.25 o 


   0   3   9      277.84      261.17      4.51 o 


   1   3   9        0.20        1.24      1.42 o 


   2   3   9       44.98       44.05      2.48 o 


   3   3   9       37.26       38.25      2.81 o 


   4   3   9      360.34      375.95      9.40 o 


   5   3   9      139.05      129.92      5.08 o 


   6   3   9      140.96      143.00      5.57 o 


   7   3   9        1.35        0.30      1.82 o 


   8   3   9       30.91       28.07      2.85 o 


   9   3   9        1.45        2.57      2.54 o 


  -9   4   9       18.06       19.20      3.48 o 


  -8   4   9        1.35        1.80      2.72 o 


  -7   4   9       63.75       70.44      4.85 o 


  -6   4   9       90.07       94.99      4.25 o 


  -5   4   9       26.28       24.42      2.54 o 


  -4   4   9        3.06        0.00      2.09 o 


  -3   4   9       76.76       87.08      3.12 o 


  -2   4   9       37.77       31.65      2.19 o 


  -1   4   9      431.27      423.27      6.44 o 


   0   4   9       24.76       22.48      1.93 o 


   1   4   9      244.64      234.61      4.95 o 


   2   4   9       33.19       38.95      2.70 o 


   3   4   9      219.69      213.13      4.90 o 


   4   4   9        1.86        0.00      1.59 o 


   5   4   9       15.08       17.38      3.14 o 


   6   4   9        0.09        0.00      1.83 o 


   7   4   9       44.41       46.76      3.49 o 


   8   4   9       10.77       14.26      2.68 o 


  -7   5   9        7.92       16.52      3.48 o 


  -6   5   9       88.54       85.09      4.50 o 


  -5   5   9        8.45        5.74      2.21 o 


  -4   5   9      107.82      111.95      4.47 o 


  -3   5   9        0.01        0.00      1.57 o 


  -2   5   9       86.45       85.70      3.66 o 


  -1   5   9       30.47       29.42      2.18 o 


   0   5   9      117.15      119.61      4.11 o 


   1   5   9        1.78        0.26      1.36 o 


   2   5   9      158.50      165.71      4.29 o 


   3   5   9        0.14        0.00      1.38 o 


   4   5   9       28.64       29.15      2.25 o 


   5   5   9        1.16        4.47      1.70 o 


   6   5   9       41.03       38.39      2.94 o 


  -4   6   9        3.56        4.03      2.51 o 


  -3   6   9       34.86       39.25      3.53 o 


  -2   6   9        1.27        1.21      2.26 o 


  -1   6   9       63.50       66.90      4.16 o 


   0   6   9        0.08        1.28      2.91 o 


   1   6   9       15.50       23.27      3.31 o 


   2   6   9        1.69        1.97      3.08 o 


   3   6   9       53.64       52.92      3.70 o 


 -10   0  10       50.90       56.50      4.78 o 


  -8   0  10      659.07      589.77     16.97 o 


  -6   0  10      240.30      257.49      5.79 o 


  -4   0  10     1522.07     1529.57      9.87 o 


  -2   0  10      107.14       90.38      1.58 o 


   0   0  10     1040.43     1018.30      7.36 o 


   2   0  10      665.08      683.67      6.65 o 


   4   0  10       35.51       30.63      2.25 o 


   6   0  10      150.09      151.39      4.85 o 


   8   0  10      302.64      315.35      9.93 o 


  10   0  10       30.73       36.22      6.12 o 


 -11   1  10       16.87       20.82      2.92 o 


 -10   1  10        5.12        6.67      2.23 o 


  -9   1  10      165.97      170.95      5.39 o 


  -8   1  10      154.64      139.56      3.68 o 


  -7   1  10       93.89       96.42      2.84 o 


  -6   1  10       26.59       26.28      1.70 o 


  -5   1  10     1067.85     1073.89      7.39 o 


  -4   1  10      465.10      466.26      4.79 o 


  -2   1  10      152.54      168.56      2.92 o 


  -1   1  10     2146.47     2208.94     10.85 o 


   0   1  10        0.03        0.60      0.38 o 


   1   1  10     2390.55     2356.15     15.18 o 


   2   1  10      109.66      109.34      1.95 o 


   3   1  10      761.80      754.39      7.33 o 


   4   1  10       12.94       16.58      1.92 o 


   5   1  10      553.62      560.85      7.78 o 


   6   1  10        0.05        0.00      1.54 o 


   7   1  10       39.19       34.34      2.35 o 


   8   1  10       87.24       79.38      4.48 o 


   9   1  10       86.05       88.55      6.39 o 


  10   1  10        1.52        0.00      1.82 o 


 -10   2  10       30.80       29.54      4.31 o 


  -9   2  10        2.93        0.81      2.11 o 


  -8   2  10      192.58      191.14      6.46 o 


  -7   2  10        2.86        3.35      3.21 o 


  -6   2  10      226.29      234.07      6.50 o 


  -5   2  10       58.70       54.59      5.32 o 


  -4   2  10      316.08      319.59     12.86 o 


  -3   2  10      171.41      192.94      5.20 o 


  -2   2  10      771.92      733.91      9.43 o 


  -1   2  10      466.65      504.88      4.88 o 


   0   2  10     1895.95     1996.22      8.34 o 


   1   2  10       15.96       15.87      0.85 o 


   2   2  10      549.91      510.31      5.22 o 


   3   2  10        0.39        1.10      0.97 o 


   4   2  10      587.88      572.81      8.21 o 


   5   2  10        1.13        0.00      1.61 o 


   6   2  10       91.34       95.18      6.64 o 


   7   2  10        3.44        0.70      2.47 o 


   8   2  10      165.87      156.87      7.61 o 


   9   2  10        2.89        4.16      2.42 o 


  10   2  10       78.46       77.67      5.89 o 


 -10   3  10        2.15        0.00      2.73 o 


  -9   3  10       63.45       62.14      4.53 o 


  -8   3  10        4.55        7.79      2.62 o 


  -7   3  10      135.46      129.15      5.72 o 


  -6   3  10        9.85        9.76      2.22 o 


  -5   3  10      233.77      227.43      6.76 o 


  -4   3  10        6.93        5.75      3.14 o 


  -3   3  10      671.72      665.19     10.49 o 


  -2   3  10       92.13       80.82      3.20 o 


  -1   3  10      147.34      146.11      3.41 o 


   0   3  10      217.84      217.36      4.17 o 


   1   3  10       22.88       21.18      1.97 o 


   2   3  10      616.50      631.90      8.41 o 


   3   3  10      237.14      231.29      5.26 o 


   4   3  10       28.39       29.77      2.76 o 


   5   3  10      244.91      262.50      7.16 o 


   6   3  10       10.81       11.45      2.29 o 


   7   3  10       71.94       68.11      4.65 o 


   8   3  10        0.01        0.00      1.96 o 


   9   3  10       36.80       38.77      3.89 o 


  -8   4  10       22.39       22.04      3.32 o 


  -7   4  10        6.27        9.01      3.32 o 


  -6   4  10       10.16       16.15      3.30 o 


  -5   4  10       20.80       22.22      2.85 o 


  -4   4  10      203.60      210.13      6.65 o 


  -3   4  10        4.90        5.89      2.06 o 


  -2   4  10      157.07      166.84      5.00 o 


  -1   4  10       17.24       17.54      2.15 o 


   0   4  10      345.72      337.96      5.84 o 


   1   4  10        8.09        7.74      1.69 o 


   2   4  10      215.21      205.79      6.11 o 


   3   4  10       42.89       46.54      3.04 o 


   4   4  10      113.41      113.18      3.88 o 


   5   4  10        0.05        0.00      2.43 o 


   6   4  10       58.25       62.83      3.76 o 


   7   4  10        4.12        4.46      2.03 o 


   8   4  10        0.48        0.00      2.02 o 


  -7   5  10       52.77       53.31      4.71 o 


  -6   5  10        0.11        1.72      2.25 o 


  -5   5  10       50.45       54.57      3.09 o 


  -4   5  10       16.79       15.04      2.08 o 


  -3   5  10      155.02      137.43      5.06 o 


  -2   5  10       14.87       14.68      2.09 o 


  -1   5  10       44.95       45.92      2.86 o 


   0   5  10        7.46        7.11      1.83 o 


   1   5  10      139.91      147.21      4.45 o 


   2   5  10        1.56        1.24      1.76 o 


   3   5  10       19.59       22.46      2.23 o 


   4   5  10        8.74        7.98      1.74 o 


   5   5  10       59.99       62.85      3.19 o 


   6   5  10        4.11        2.96      1.94 o 


  -4   6  10       21.05       23.83      3.06 o 


  -3   6  10        0.86        0.00      2.29 o 


  -2   6  10       33.12       36.96      4.14 o 


  -1   6  10        1.96        0.00      2.26 o 


   0   6  10       14.60       10.71      2.37 o 


   1   6  10        0.51        0.00      2.63 o 


   2   6  10       24.58       24.69      3.59 o 


   3   6  10        0.47        0.00      2.15 o 


 -11   0  11      152.36      175.17     12.95 o 


  -9   0  11       84.13       78.22      7.87 o 


  -7   0  11      137.06      135.89      4.68 o 


  -5   0  11      930.51      940.44     10.52 o 


  -3   0  11      540.28      512.86      8.11 o 


  -1   0  11     1900.24     1870.15      9.89 o 


   1   0  11     1191.73     1120.78     13.44 o 


   5   0  11      720.03      734.09     10.30 o 


   7   0  11       50.65       51.00      3.18 o 


   9   0  11      216.08      236.77     14.00 o 


 -11   1  11        5.22        3.04      2.16 o 


 -10   1  11       20.32       16.30      2.59 o 


  -9   1  11        0.33        3.14      1.97 o 


  -8   1  11      251.26      261.14      6.38 o 


  -7   1  11       36.09       34.06      2.63 o 


  -6   1  11      179.99      185.81      4.78 o 


  -5   1  11      563.59      583.78      6.50 o 


  -4   1  11     1103.35     1071.31      6.88 o 


  -3   1  11        0.31        0.34      0.97 o 


  -2   1  11      455.37      431.57      4.51 o 


  -1   1  11       95.65       97.95      1.66 o 


   0   1  11      566.22      523.36      4.78 o 


   1   1  11       11.03       10.23      0.91 o 


   2   1  11     1214.94     1179.75     11.73 o 


   3   1  11        3.78        4.13      0.85 o 


   4   1  11      358.87      363.38      6.15 o 


   5   1  11       27.59       28.73      2.71 o 


   6   1  11      401.94      398.58      8.06 o 


   7   1  11      172.90      165.78      4.29 o 


   8   1  11       23.70       26.36      3.66 o 


   9   1  11        2.51        0.00      2.97 o 


  10   1  11       31.85       27.56      3.35 o 


 -10   2  11       11.96       17.17      3.08 o 


  -9   2  11      141.40      141.53      5.99 o 


  -8   2  11        4.18        5.63      2.28 o 


  -7   2  11       82.24       79.00      4.20 o 


  -6   2  11       38.20       34.66      4.20 o 


  -5   2  11       33.86       38.24      3.86 o 


  -4   2  11       53.26       62.70      4.48 o 


  -3   2  11      738.02      725.25     10.05 o 


  -2   2  11       61.94       61.77      2.16 o 


  -1   2  11      799.81      794.66      6.58 o 


   0   2  11      141.50      141.36      2.18 o 


   1   2  11      650.73      610.97      4.48 o 


   2   2  11      140.72      154.11      3.27 o 


   3   2  11      187.51      176.04      3.50 o 


   4   2  11        4.06        2.68      1.27 o 


   5   2  11      298.24      297.69     10.73 o 


   6   2  11       25.11       17.98      2.34 o 


   7   2  11      163.53      156.54     10.04 o 


   8   2  11       17.79       15.34      2.46 o 


   9   2  11       61.70       62.77      4.93 o 


  -9   3  11        5.94        6.39      2.58 o 


  -8   3  11       79.68       81.30      4.84 o 


  -7   3  11        0.52        0.00      2.38 o 


  -6   3  11      113.60      103.03      4.09 o 


  -5   3  11        3.28        3.00      4.25 o 


  -4   3  11      320.74      304.71      7.54 o 


  -3   3  11       18.48       17.27      2.62 o 


  -2   3  11      338.05      346.24      6.53 o 


  -1   3  11        7.36        5.81      1.67 o 


   0   3  11      300.15      295.62      4.84 o 


   1   3  11     1303.38     1267.28     17.66 o 


   2   3  11       82.70       83.32      3.29 o 


   3   3  11       62.00       61.19      2.98 o 


   4   3  11      248.41      245.80      5.91 o 


   5   3  11       10.89       11.27      2.25 o 


   6   3  11       97.06      103.21      5.02 o 


   7   3  11        0.22        0.00      2.03 o 


   8   3  11       49.65       53.80      3.67 o 


   9   3  11        0.01        1.96      2.69 o 


  -8   4  11        2.37        0.00      2.81 o 


  -7   4  11       74.71       85.23      5.26 o 


  -6   4  11       59.99       61.76      3.75 o 


  -5   4  11      173.47      166.96      5.49 o 


  -4   4  11        0.60        3.88      2.54 o 


  -3   4  11      125.73      134.54      4.77 o 


  -2   4  11        0.02        0.66      1.85 o 


  -1   4  11      199.44      195.41      5.44 o 


   0   4  11       18.08       16.79      2.03 o 


   1   4  11      204.08      197.57      6.24 o 


   2   4  11        1.74        3.23      1.75 o 


   3   4  11      191.09      197.78      5.54 o 


   4   4  11       56.64       52.36      3.26 o 


   5   4  11       45.73       40.52      2.64 o 


   6   4  11        0.10        0.38      2.39 o 


   7   4  11       16.45       13.64      2.48 o 


  -6   5  11       45.84       42.19      3.54 o 


  -5   5  11       19.01       21.10      3.11 o 


  -4   5  11       50.21       48.00      3.13 o 


  -3   5  11        1.24        0.00      1.76 o 


  -2   5  11       24.80       28.95      2.54 o 


  -1   5  11       27.02       27.17      2.43 o 


   0   5  11      191.38      194.29      5.88 o 


   1   5  11        6.70        3.73      1.66 o 


   2   5  11       39.02       41.34      2.97 o 


   3   5  11        3.13        1.06      1.80 o 


   4   5  11       70.78       78.76      4.37 o 


   5   5  11        1.81        3.13      1.92 o 


   6   5  11       21.54       20.47      2.98 o 


  -3   6  11       14.07       11.59      2.47 o 


  -2   6  11        1.96        1.09      2.26 o 


  -1   6  11        6.06        2.73      2.26 o 


   0   6  11       12.12       16.50      3.08 o 


   1   6  11       17.06       20.30      3.30 o 


   2   6  11        2.84        3.90      2.21 o 


 -10   0  12       71.21       59.15      7.70 o 


  -8   0  12      293.39      283.85     14.00 o 


  -6   0  12        2.56        8.20      3.09 o 


  -4   0  12     1570.71     1524.34     10.37 o 


  -2   0  12      460.62      430.53      7.79 o 


   0   0  12     2437.17     2501.51     12.59 o 


   2   0  12      934.62      908.95      8.25 o 


   4   0  12      554.04      548.01      7.22 o 


   6   0  12      166.17      162.60      5.30 o 


   8   0  12       73.39       83.04      5.55 o 


  10   0  12       11.60       14.70      4.55 o 


 -10   1  12        1.02        1.94      2.71 o 


  -9   1  12       62.38       65.01      3.64 o 


  -8   1  12       17.05       19.41      2.29 o 


  -7   1  12      220.31      217.08      5.52 o 


  -6   1  12       40.31       44.15      2.70 o 


  -5   1  12     1361.62     1374.66      9.44 o 


  -4   1  12      235.78      235.67      3.57 o 


  -3   1  12      263.37      253.99      3.80 o 


  -2   1  12        0.74        0.26      0.85 o 


  -1   1  12      251.10      235.89      2.48 o 


   0   1  12       64.93       61.46      1.76 o 


   1   1  12      253.89      252.82      2.92 o 


   2   1  12       12.44       13.23      0.88 o 


   3   1  12      672.68      640.86      6.17 o 


   4   1  12       81.61       83.34      3.04 o 


   5   1  12      677.09      657.58      9.83 o 


   6   1  12       35.58       34.24      2.12 o 


   7   1  12        2.20        2.60      1.09 o 


   8   1  12        7.73        6.98      2.41 o 


   9   1  12      102.29      108.89      5.59 o 


  10   1  12       11.04        8.53      4.01 o 


 -10   2  12       19.84       12.76      2.70 o 


  -9   2  12        0.23        0.00      2.02 o 


  -8   2  12       93.25       94.44      5.92 o 


  -7   2  12       10.78        9.67      4.02 o 


  -6   2  12       35.09       37.15      4.20 o 


  -5   2  12       24.35       20.34      3.15 o 


  -4   2  12      509.02      508.40      9.40 o 


  -3   2  12      179.46      188.84      6.03 o 


  -2   2  12      103.62       95.38      3.05 o 


  -1   2  12        0.78        0.61      0.84 o 


   0   2  12      565.97      556.53      5.24 o 


   1   2  12      327.66      332.88      4.17 o 


   2   2  12      253.83      247.10      3.90 o 


   3   2  12       18.74       15.50      1.37 o 


   4   2  12      298.74      292.12      6.02 o 


   5   2  12       77.03       74.16      3.13 o 


   6   2  12       78.88       84.48      4.36 o 


   7   2  12       42.88       42.82      4.21 o 


   8   2  12       65.23       59.72      4.13 o 


   9   2  12        2.14        0.00      1.70 o 


  -9   3  12       78.06       82.35      5.22 o 


  -8   3  12        6.55        8.62      3.44 o 


  -7   3  12       93.93       88.89      6.18 o 


  -6   3  12        2.99        4.17      3.03 o 


  -5   3  12       77.22       73.58      5.38 o 


  -4   3  12       51.96       50.97      3.72 o 


  -3   3  12      267.87      264.48      7.64 o 


  -2   3  12      143.33      129.53      4.26 o 


  -1   3  12      240.56      241.76      5.49 o 


   0   3  12        1.09        0.00      2.05 o 


   1   3  12      759.90      753.28     12.02 o 


   2   3  12       58.91       57.34      2.76 o 


   3   3  12      154.09      153.83      4.49 o 


   4   3  12       16.13       16.40      2.01 o 


   5   3  12       73.44       78.95      6.07 o 


   6   3  12        0.02        0.00      1.97 o 


   7   3  12       72.03       80.14      4.87 o 


   8   3  12        0.70        0.00      1.81 o 


  -8   4  12       59.31       63.45      4.98 o 


  -7   4  12       38.07       44.35      4.38 o 


  -6   4  12      221.21      229.81      8.69 o 


  -5   4  12       11.03       18.20      2.61 o 


  -4   4  12      118.31      127.29      4.88 o 


  -3   4  12        6.13        5.83      2.05 o 


  -2   4  12      189.97      186.48      5.42 o 


  -1   4  12       41.74       41.51      3.46 o 


   0   4  12      192.21      187.50      5.76 o 


   1   4  12        2.94        0.72      1.90 o 


   2   4  12       57.51       62.04      3.80 o 


   3   4  12       35.55       38.36      3.43 o 


   4   4  12       52.76       51.89      3.83 o 


   5   4  12        0.69        2.89      2.90 o 


   6   4  12      100.50      101.32      4.27 o 


   7   4  12        2.14        0.00      1.96 o 


  -6   5  12        0.03        3.54      3.56 o 


  -5   5  12        0.67        0.75      2.79 o 


  -4   5  12        0.27        0.00      1.72 o 


  -3   5  12       58.24       62.22      3.43 o 


  -2   5  12       30.84       28.24      2.50 o 


  -1   5  12      129.84      134.99      5.14 o 


   0   5  12       11.84        7.65      2.77 o 


   1   5  12       65.80       57.20      3.32 o 


   2   5  12        1.05        0.00      1.83 o 


   3   5  12       46.08       48.12      3.39 o 


   4   5  12       20.78       25.44      2.78 o 


   5   5  12       30.11       33.92      3.14 o 


  -2   6  12       41.71       43.69      3.90 o 


  -1   6  12        1.14        0.00      2.38 o 


   0   6  12        2.25        3.56      2.68 o 


   1   6  12        0.00        2.92      2.90 o 


  -9   0  13      130.14      131.77     10.32 o 


  -7   0  13      201.43      200.08      9.62 o 


  -5   0  13       74.90       74.54      4.51 o 


  -3   0  13      639.59      574.09      7.07 o 


  -1   0  13     4382.81     4503.26     21.70 o 


   1   0  13      474.09      472.96      7.13 o 


   3   0  13      721.70      707.14      7.94 o 


   5   0  13      492.51      514.44     13.21 o 


   7   0  13       16.52       17.73      2.25 o 


   9   0  13       98.15      105.17      9.62 o 


 -10   1  13       30.90       32.20      4.39 o 


  -9   1  13        0.00        0.27      2.16 o 


  -8   1  13      260.34      265.97      7.91 o 


  -7   1  13       34.85       29.66      2.43 o 


  -6   1  13      192.30      189.53      4.99 o 


  -5   1  13       83.15       80.74      2.54 o 


  -4   1  13      690.39      680.40      7.05 o 


  -3   1  13       15.59       12.09      1.17 o 


  -2   1  13      273.40      263.80      3.76 o 


  -1   1  13       48.47       52.74      1.82 o 


   0   1  13      336.82      308.82      3.43 o 


   1   1  13        2.99        2.33      0.62 o 


   2   1  13      493.45      467.07      4.86 o 


   3   1  13      100.12       89.80      2.54 o 


   4   1  13       93.88       86.85      2.82 o 


   5   1  13       13.23       11.58      2.15 o 


   6   1  13      256.50      245.42      5.23 o 


   7   1  13       14.79       13.85      1.58 o 


   8   1  13       66.83       68.41      4.34 o 


   9   1  13        0.08        4.82      2.12 o 


 -10   2  13       14.76       10.20      9.10 o 


  -9   2  13       49.68       48.72      4.11 o 


  -8   2  13        6.50        9.10      2.72 o 


  -7   2  13       28.40       27.83      2.99 o 


  -6   2  13        2.04        2.59      1.82 o 


  -5   2  13      222.41      221.08      5.99 o 


  -4   2  13        5.09        4.04      1.47 o 


  -3   2  13      188.09      182.52      4.39 o 


  -2   2  13       21.58       23.07      1.53 o 


  -1   2  13       85.73       83.33      2.16 o 


   0   2  13       48.73       49.05      1.79 o 


   1   2  13      646.31      630.43      8.99 o 


   2   2  13      157.14      155.33      3.19 o 


   3   2  13       52.23       50.95      2.10 o 


   4   2  13       12.17        9.86      1.33 o 


   5   2  13       58.97       63.76      2.97 o 


   6   2  13       15.56       15.58      2.39 o 


   7   2  13      163.74      160.08      8.32 o 


   8   2  13        0.11        0.00      1.76 o 


   9   2  13       26.12       35.58      3.63 o 


  -9   3  13        2.61        6.43      3.40 o 


  -8   3  13       43.78       40.32      4.75 o 


  -7   3  13        1.52        0.00      7.44 o 


  -6   3  13      114.28      133.17      7.16 o 


  -5   3  13        0.68        4.07      3.76 o 


  -4   3  13      154.92      147.49      5.59 o 


  -2   3  13      117.31      131.30      4.28 o 


  -1   3  13       36.73       39.27      2.61 o 


   0   3  13      789.95      775.56     11.25 o 


   1   3  13      215.19      211.79      6.15 o 


   2   3  13      306.69      318.44      7.54 o 


   3   3  13       30.44       29.95      2.79 o 


   4   3  13      181.54      181.30      5.19 o 


   5   3  13        5.53        3.93      1.87 o 


   6   3  13       26.89       30.50      3.11 o 


   7   3  13        8.16       10.25      2.55 o 


   8   3  13       11.88        9.53      2.48 o 


  -8   4  13        0.01        3.05      3.40 o 


  -7   4  13      101.41      120.22      7.73 o 


  -6   4  13        0.77        0.54      2.18 o 


  -5   4  13      179.73      179.20      5.88 o 


  -4   4  13        5.57        4.34      1.99 o 


  -3   4  13      253.65      245.95      6.42 o 


  -2   4  13        7.16        2.52      1.77 o 


  -1   4  13       91.22       90.23      3.99 o 


   0   4  13       73.02       67.74      4.22 o 


   1   4  13       37.13       36.99      3.23 o 


   2   4  13        2.24        1.72      1.97 o 


   3   4  13       87.83       87.70      4.72 o 


   4   4  13        0.14        0.00      2.26 o 


   5   4  13      143.72      143.71      6.22 o 


   6   4  13        0.28        0.00      3.38 o 


   7   4  13       25.38       27.87      3.13 o 


  -6   5  13        5.72       10.09      2.29 o 


  -5   5  13       24.93       26.00      2.73 o 


  -4   5  13       24.72       25.70      2.84 o 


  -3   5  13        0.30        0.00      1.80 o 


  -2   5  13       59.09       58.19      3.74 o 


  -1   5  13        3.12        2.32      1.92 o 


   0   5  13       59.21       57.81      4.21 o 


   1   5  13        0.34        0.00      1.86 o 


   2   5  13       29.63       27.96      2.61 o 


   3   5  13        1.80        0.00      1.94 o 


   4   5  13       69.87       73.19      4.10 o 


   5   5  13        1.38        1.19      1.90 o 


  -1   6  13        7.57        4.64      2.34 o 


   0   6  13        1.75        5.22      2.75 o 


 -10   0  14       37.29       39.55      7.17 o 


  -8   0  14      362.25      358.87     11.13 o 


  -6   0  14        1.62        0.00      2.31 o 


  -4   0  14     2243.54     2224.49     17.39 o 


  -2   0  14      356.33      350.28     15.57 o 


   0   0  14      852.83      814.52     10.16 o 


   2   0  14      868.52      874.49     10.14 o 


   4   0  14      286.13      292.81      5.61 o 


   6   0  14      274.31      273.84      7.24 o 


   8   0  14       92.51       94.87      6.03 o 


 -10   1  14        0.14        0.17      9.45 o 


  -9   1  14       68.60       72.00      4.81 o 


  -8   1  14        1.80        4.73      2.28 o 


  -7   1  14      153.79      140.53      6.02 o 


  -6   1  14        0.01        1.02      1.86 o 


  -5   1  14      151.91      153.95      3.66 o 


  -4   1  14       58.32       56.71      2.36 o 


  -3   1  14      366.40      358.19      4.29 o 


  -2   1  14       22.22       18.24      1.24 o 


  -1   1  14      487.88      467.66      4.69 o 


   0   1  14       40.91       42.46      1.50 o 


   1   1  14      346.14      336.43      4.10 o 


   2   1  14        4.54        4.77      0.82 o 


   3   1  14      105.77      108.75      2.56 o 


   4   1  14      107.13      110.89      3.22 o 


   5   1  14      368.04      370.80      9.77 o 


   6   1  14        0.94        0.00      1.20 o 


   7   1  14       22.36       26.32      2.06 o 


   8   1  14        2.44        1.48      1.93 o 


   9   1  14       84.54       96.45      5.35 o 


 -10   2  14       10.45        6.30      5.42 o 


  -9   2  14        0.47        0.00      3.07 o 


  -8   2  14       19.58       23.90      3.88 o 


  -7   2  14       14.10       14.31      2.59 o 


  -6   2  14       80.80       89.40      4.51 o 


  -5   2  14        2.76        4.57      1.91 o 


  -4   2  14      300.40      290.91      6.02 o 


  -3   2  14      105.42      106.20      3.47 o 


  -2   2  14       87.85       80.01      2.31 o 


  -1   2  14       20.04       17.57      1.25 o 


   0   2  14      391.44      379.79      4.71 o 


   1   2  14      147.90      138.17      3.50 o 


   2   2  14       16.09       14.41      1.64 o 


   3   2  14        1.36        2.02      1.01 o 


   4   2  14      267.52      266.95      8.49 o 


   5   2  14        2.36        1.09      1.60 o 


   6   2  14      168.96      171.02      5.57 o 


   7   2  14        0.71        0.00      2.18 o 


   8   2  14        0.68        0.83      1.86 o 


  -9   3  14       59.67       63.80      4.87 o 


  -8   3  14       10.17       12.60      3.84 o 


  -7   3  14       50.90       53.60      5.25 o 


  -6   3  14        9.18       11.81      3.46 o 


  -5   3  14      174.46      185.25      7.78 o 


  -4   3  14       15.24       14.23      2.47 o 


  -3   3  14      249.28      262.36      6.11 o 


  -2   3  14       79.98       71.45      3.37 o 


  -1   3  14      116.93      119.65      4.11 o 


   0   3  14        3.65        3.01      1.86 o 


   1   3  14      496.78      510.11     12.96 o 


   2   3  14       44.13       43.46      3.29 o 


   3   3  14      189.80      198.13      6.32 o 


   4   3  14       19.44       21.36      2.88 o 


   5   3  14       73.59       78.19      4.57 o 


   6   3  14        0.65        0.83      1.89 o 


   7   3  14       25.10       23.90      3.09 o 


   8   3  14       31.89       33.46      4.57 o 


  -7   4  14        0.15        2.19      7.61 o 


  -6   4  14      109.01      104.86      4.71 o 


  -5   4  14        5.10        6.01      2.69 o 


  -4   4  14      129.17      122.93      4.89 o 


  -3   4  14        4.22        1.88      1.90 o 


  -2   4  14      131.45      129.74      4.78 o 


  -1   4  14        3.11        1.08      1.72 o 


   0   4  14       49.80       55.95      4.01 o 


   1   4  14       29.48       26.55      2.97 o 


   2   4  14      232.47      227.99      7.20 o 


   3   4  14        0.02        0.00      2.06 o 


   4   4  14       63.20       63.63      4.76 o 


   5   4  14        2.13        1.35      2.25 o 


   6   4  14       28.47       27.74      3.40 o 


  -5   5  14       22.98       28.81      3.48 o 


  -4   5  14        0.22        1.87      1.92 o 


  -3   5  14       20.97       24.36      2.56 o 


  -2   5  14        1.19        0.00      2.24 o 


  -1   5  14       51.84       52.98      3.50 o 


   0   5  14        3.86        8.05      2.50 o 


   1   5  14       25.69       24.67      3.18 o 


   2   5  14        0.01        0.00      2.06 o 


   3   5  14       34.12       28.60      2.71 o 


   4   5  14        5.63        1.91      2.68 o 


  -9   0  15       23.35       19.42      5.07 o 


  -7   0  15      387.24      393.10     11.19 o 


  -5   0  15     1081.09     1110.70     22.49 o 


  -3   0  15      200.25      176.65      5.59 o 


  -1   0  15      723.16      706.78      9.43 o 


   1   0  15      509.46      483.30      7.85 o 


   3   0  15      340.42      324.27      5.72 o 


   5   0  15      283.66      289.61      7.22 o 


   7   0  15      128.43      134.04      5.48 o 


   9   0  15       34.29       42.14      4.64 o 


 -10   1  15       48.60       55.53      5.63 o 


  -9   1  15       11.69       11.03      3.38 o 


  -8   1  15      141.08      139.26      6.08 o 


  -7   1  15        3.87        2.65      2.35 o 


  -6   1  15       34.82       38.75      4.11 o 


  -5   1  15       89.70       90.20      3.38 o 


  -4   1  15      213.83      213.62      4.92 o 


  -3   1  15       10.64       10.95      1.30 o 


  -2   1  15       48.16       48.69      1.62 o 


  -1   1  15       25.99       26.21      1.58 o 


   0   1  15     1024.02      991.61      6.59 o 


   1   1  15       18.48       17.91      1.24 o 


   2   1  15      587.16      590.72      6.28 o 


   3   1  15       22.73       22.78      1.42 o 


   4   1  15       79.34       77.63      2.55 o 


   5   1  15        5.74        5.87      1.15 o 


   6   1  15       43.56       47.09      2.25 o 


   7   1  15        0.03        0.00      1.36 o 


   8   1  15       38.28       40.72      3.52 o 


   9   1  15        2.19        5.06      2.21 o 


  -9   2  15       45.94       44.88      7.61 o 


  -8   2  15        0.94        0.00      2.77 o 


  -7   2  15       37.77       40.87      4.51 o 


  -6   2  15        1.97        4.27      2.03 o 


  -5   2  15       91.34       94.09      4.44 o 


  -4   2  15       12.60       13.37      2.10 o 


  -3   2  15      312.61      284.41      5.43 o 


  -2   2  15        3.07        3.64      1.00 o 


  -1   2  15       83.48       86.50      3.07 o 


   0   2  15       53.75       51.31      3.14 o 


   1   2  15       25.12       22.79      2.43 o 


   2   2  15      334.17      338.76      7.37 o 


   3   2  15      268.16      263.19      6.90 o 


   4   2  15        0.97        0.00      1.31 o 


   5   2  15       52.06       55.65      2.78 o 


   6   2  15        1.54        1.31      1.46 o 


   7   2  15       12.69        7.95      1.64 o 


   8   2  15       45.90       46.71      3.97 o 


  -8   3  15       51.94       51.01      5.26 o 


  -7   3  15        3.97        0.50      2.48 o 


  -6   3  15      149.27      165.82      8.02 o 


  -5   3  15        8.43       10.31      3.36 o 


  -4   3  15      148.04      143.65      5.54 o 


  -3   3  15       30.85       27.47      2.11 o 


  -2   3  15      235.32      247.63      5.01 o 


  -1   3  15       21.18       16.88      2.50 o 


   0   3  15      275.85      267.48      7.11 o 


   1   3  15       43.16       39.49      3.18 o 


   2   3  15       36.11       34.19      2.83 o 


   3   3  15       29.13       30.58      3.04 o 


   4   3  15      189.96      202.35      8.65 o 


   5   3  15        6.70        5.93      2.35 o 


   6   3  15       55.76       61.39      4.44 o 


   7   3  15        3.80        6.03      2.90 o 


  -7   4  15       14.53       21.35      4.27 o 


  -6   4  15        0.59        0.00     10.24 o 


  -5   4  15       40.51       44.49      3.44 o 


  -4   4  15        5.41        6.76      2.10 o 


  -3   4  15       88.49       88.91      4.23 o 


  -2   4  15        0.02        0.60      1.75 o 


  -1   4  15      125.77      130.01      4.80 o 


   0   4  15       86.38       83.46      4.99 o 


   1   4  15      278.05      282.95      8.06 o 


   2   4  15       31.03       28.28      3.23 o 


   3   4  15       21.29       20.57      2.87 o 


   4   4  15        3.45        7.17      2.35 o 


   5   4  15      114.98      120.73      6.05 o 


   6   4  15        0.47        1.18      2.27 o 


  -5   5  15       18.08       21.71      2.74 o 


  -4   5  15       69.59       78.22      3.97 o 


  -3   5  15        1.50        0.00      2.60 o 


  -2   5  15       36.33       39.12      3.29 o 


  -1   5  15        3.87        2.41      2.48 o 


   0   5  15        1.94        0.38      2.28 o 


   1   5  15        2.13        0.00      2.84 o 


   2   5  15       19.78       19.30      3.13 o 


   3   5  15        0.10        0.00      2.60 o 


   4   5  15        7.10        2.23      2.18 o 


 -10   0  16       13.96       19.60      5.95 o 


  -8   0  16      174.13      169.96      8.04 o 


  -6   0  16      115.70      123.87      6.37 o 


  -4   0  16     1523.02     1462.46     15.15 o 


  -2   0  16      132.91      129.46      4.50 o 


   0   0  16      234.90      233.84      5.66 o 


   2   0  16      184.19      176.24      5.01 o 


   4   0  16      206.38      204.11      4.98 o 


   6   0  16      331.24      353.50      8.53 o 


   8   0  16       33.53       38.07      4.27 o 


  -9   1  16       54.55       53.49      4.30 o 


  -8   1  16        5.24        3.77      2.62 o 


  -7   1  16       79.58       83.13      8.14 o 


  -6   1  16        2.69        0.64      2.39 o 


  -5   1  16        4.99        2.37      2.98 o 


  -4   1  16       17.83       18.25      1.94 o 


  -3   1  16      248.27      240.70      5.26 o 


  -2   1  16       14.52       13.86      1.38 o 


  -1   1  16      345.94      333.93      4.48 o 


   0   1  16       22.43       24.47      1.58 o 


   1   1  16      751.75      736.13      8.37 o 


   2   1  16        8.96       11.05      1.29 o 


   3   1  16       63.19       61.73      2.22 o 


   4   1  16        0.20        0.00      0.91 o 


   5   1  16      111.64      113.42      3.27 o 


   6   1  16       27.29       22.93      1.74 o 


   7   1  16       23.32       23.40      2.04 o 


   8   1  16        0.22        0.00      1.61 o 


  -9   2  16        1.96        0.00      3.67 o 


  -8   2  16       36.27       40.97      4.95 o 


  -7   2  16        3.00        3.12      2.48 o 


  -6   2  16       83.14       88.36      5.83 o 


  -5   2  16        0.01        1.97      2.27 o 


  -4   2  16      137.15      134.61      4.90 o 


  -3   2  16       32.15       32.07      2.59 o 


  -2   2  16       80.73       89.16      2.87 o 


  -1   2  16        0.08        0.00      1.06 o 


   0   2  16      282.59      269.01      6.52 o 


   1   2  16        4.24        3.47      1.28 o 


   2   2  16       38.26       39.77      2.47 o 


   3   2  16        0.42        0.00      1.34 o 


   4   2  16       53.65       53.94      3.08 o 


   5   2  16        0.14        0.00      1.41 o 


   6   2  16       71.81       72.92      4.33 o 


   7   2  16       31.39       27.44      3.32 o 


   8   2  16        7.05        8.81      2.77 o 


  -8   3  16        0.46        0.27      3.01 o 


  -7   3  16       73.60       80.46      6.18 o 


  -6   3  16       69.34       88.03      5.00 o 


  -5   3  16       91.94       91.20      4.81 o 


  -4   3  16        0.56        1.57      1.67 o 


  -3   3  16      289.22      286.90      5.69 o 


  -2   3  16        9.16        8.26      1.75 o 


  -1   3  16      147.30      140.77      4.49 o 


   0   3  16       28.54       24.96      2.64 o 


   1   3  16       66.79       63.49      3.85 o 


   2   3  16        1.25        0.00      1.91 o 


   3   3  16       71.64       73.33      4.30 o 


   4   3  16       14.96       14.45      2.62 o 


   5   3  16       77.29       85.87      6.04 o 


   6   3  16        1.03        0.00      2.45 o 


   7   3  16       51.04       43.38      3.40 o 


  -7   4  16       10.20       12.82      5.25 o 


  -6   4  16       12.47       11.71      3.90 o 


  -4   4  16       17.89       22.16      3.16 o 


  -3   4  16        4.89        4.32      2.06 o 


  -2   4  16      134.26      140.11      5.07 o 


  -1   4  16       13.59       10.22      2.06 o 


   0   4  16      114.15      121.23      5.50 o 


   1   4  16       35.25       34.62      3.47 o 


   2   4  16      139.13      142.99      6.40 o 


   3   4  16        2.82        0.63      2.49 o 


   4   4  16      100.39      110.00      5.68 o 


   5   4  16        4.16        6.77      2.69 o 


  -4   5  16        0.01        0.00      2.42 o 


  -3   5  16        6.68        2.84      2.50 o 


  -2   5  16        0.01        0.00      2.94 o 


  -1   5  16       11.30       13.91      2.93 o 


   0   5  16        6.82        4.61      2.71 o 


   1   5  16        9.58       11.43      2.45 o 


   2   5  16        0.34        0.00      3.07 o 


   3   5  16        7.22        6.77      2.33 o 


  -9   0  17       17.28       19.42      5.25 o 


  -7   0  17       74.34       72.58      5.32 o 


  -5   0  17      592.16      576.54     12.80 o 


  -3   0  17      240.85      227.63      7.73 o 


  -1   0  17      124.57      120.32      4.43 o 


   1   0  17      106.45      112.08      4.24 o 


   3   0  17      314.80      295.90      6.80 o 


   5   0  17      294.36      300.98      7.75 o 


   7   0  17       30.41       31.42      3.12 o 


  -9   1  17        0.02        0.00     10.59 o 


  -8   1  17       44.64       46.35      5.03 o 


  -7   1  17        5.51        3.69      3.50 o 


  -6   1  17       20.81       18.47      2.37 o 


  -5   1  17       32.15       28.22      2.21 o 


  -4   1  17      372.86      372.33      6.84 o 


  -3   1  17       23.38       25.06      2.17 o 


  -2   1  17       60.39       60.84      2.29 o 


  -1   1  17      199.93      190.80      3.54 o 


   0   1  17      495.99      485.27      6.31 o 


   1   1  17       66.36       70.43      2.24 o 


   2   1  17       70.65       72.84      2.34 o 


   3   1  17       70.02       68.46      2.49 o 


   4   1  17      207.86      204.10      4.64 o 


   5   1  17       14.70       16.63      1.69 o 


   6   1  17       37.13       40.92      2.54 o 


   7   1  17        3.23        2.91      1.25 o 


   8   1  17       12.35       11.81      1.98 o 


  -9   2  17       56.88       62.55      6.17 o 


  -8   2  17        1.50        0.97      2.65 o 


  -7   2  17       72.94       70.08      5.69 o 


  -6   2  17        1.48        5.24      2.98 o 


  -5   2  17       60.97       73.66      7.39 o 


  -4   2  17        0.53        4.57      2.33 o 


  -3   2  17      191.31      198.00      6.10 o 


  -2   2  17       22.94       16.68      1.84 o 


  -1   2  17       47.03       53.42      3.22 o 


   0   2  17       72.34       70.63      3.72 o 


   1   2  17      129.81      127.76      4.92 o 


   2   2  17        1.28        2.67      1.28 o 


   3   2  17      160.11      159.47      4.80 o 


   4   2  17       53.61       50.67      3.07 o 


   5   2  17       44.68       46.34      3.08 o 


   6   2  17       15.23        9.72      1.88 o 


   7   2  17       12.53       10.09      3.03 o 


  -8   3  17       43.25       47.12      5.86 o 


  -7   3  17       23.76       20.52      3.87 o 


  -6   3  17       84.16       95.99     10.06 o 


  -5   3  17       10.46        5.70      3.85 o 


  -4   3  17      116.23      116.40      4.48 o 


  -3   3  17       12.47       12.08      1.99 o 


  -2   3  17      107.93       99.38      3.96 o 


  -1   3  17        7.00        3.59      2.74 o 


   0   3  17      129.95      131.20      5.36 o 


   1   3  17        3.91        5.16      2.37 o 


   2   3  17       78.95       81.68      4.50 o 


   3   3  17       11.59       11.37      2.26 o 


   4   3  17       45.67       46.58      3.96 o 


   5   3  17        0.05        1.94      2.29 o 


   6   3  17       55.85       58.32      3.82 o 


  -6   4  17        0.31        0.00      2.67 o 


  -5   4  17       36.04       44.76      4.47 o 


  -4   4  17        0.05        0.66      2.62 o 


  -3   4  17       18.27       18.76      2.55 o 


  -2   4  17        1.13        0.00      1.83 o 


  -1   4  17       80.11       87.33      5.69 o 


   0   4  17        1.85        2.66      2.37 o 


   1   4  17      200.96      173.40      7.92 o 


   2   4  17       11.36       12.74      2.76 o 


   3   4  17       16.11       16.92      2.80 o 


   4   4  17       11.17       16.88      2.96 o 


   5   4  17       34.16       40.38      4.07 o 


  -3   5  17       12.81       16.69      2.61 o 


  -2   5  17       41.23       43.93      6.31 o 


  -1   5  17        3.49        0.00      2.40 o 


   0   5  17        5.74        3.94      2.22 o 


   1   5  17       14.13       10.87      2.73 o 


   2   5  17       14.00       17.02      3.29 o 


  -8   0  18      119.93      115.73      7.10 o 


  -6   0  18       45.07       39.00      3.95 o 


  -4   0  18       25.00       20.59      3.01 o 


  -2   0  18      139.88      136.94      4.92 o 


   0   0  18      424.46      403.03      8.71 o 


   2   0  18      222.46      218.21      6.44 o 


   4   0  18      121.87      124.88      7.35 o 


   6   0  18       80.26       81.34      5.53 o 


   8   0  18       11.55       14.70      4.72 o 


  -9   1  18       27.24       26.52      4.31 o 


  -8   1  18       10.68       13.71      3.41 o 


  -7   1  18       91.46      100.21      6.61 o 


  -6   1  18        6.91        5.99      2.57 o 


  -5   1  18       50.10       49.95      2.86 o 


  -4   1  18       28.43       33.09      2.51 o 


  -3   1  18      376.02      373.83      5.56 o 


  -2   1  18        7.54        6.89      1.54 o 


  -1   1  18      163.95      169.26      3.97 o 


   0   1  18       13.56       14.27      1.55 o 


   1   1  18      154.52      160.65      3.70 o 


   2   1  18      221.76      217.61      3.95 o 


   3   1  18       30.02       29.81      1.99 o 


   4   1  18        9.08       10.23      1.47 o 


   5   1  18       54.56       55.98      2.79 o 


   6   1  18        3.51        2.95      1.38 o 


   7   1  18       41.35       42.58      3.01 o 


  -8   2  18       37.35       37.50      4.73 o 


  -7   2  18       22.58       19.04      3.85 o 


  -6   2  18       90.81      103.86      6.58 o 


  -5   2  18       10.36       14.52      2.29 o 


  -4   2  18      160.55      149.77      8.05 o 


  -3   2  18        0.04        3.67      3.22 o 


  -2   2  18       15.35       21.93      2.92 o 


  -1   2  18        5.40        2.65      1.66 o 


   0   2  18      200.61      196.53      5.91 o 


   1   2  18       11.46       10.40      2.21 o 


   2   2  18      201.48      196.39      6.22 o 


   3   2  18       18.57       17.28      2.03 o 


   4   2  18       39.82       44.54      2.95 o 


   5   2  18        0.31        0.00      2.78 o 


   6   2  18       29.86       29.82      2.72 o 


   7   2  18        2.62        2.70      1.79 o 


  -7   3  18       11.90       17.20      3.72 o 


  -6   3  18        9.29       11.92      3.46 o 


  -5   3  18       76.85       85.17      6.01 o 


  -4   3  18        6.13       10.56      3.53 o 


  -3   3  18       84.45       89.16      6.38 o 


  -2   3  18       21.74       21.15      2.61 o 


  -1   3  18       52.80       51.58      3.68 o 


   0   3  18       16.05       12.81      3.18 o 


   1   3  18      177.27      171.48      6.23 o 


   2   3  18        0.84        0.00      3.27 o 


   3   3  18       47.25       44.29      3.70 o 


   4   3  18        2.87        3.52      1.72 o 


   5   3  18       49.37       54.45      3.61 o 


   6   3  18        0.24        0.00      1.88 o 


  -6   4  18       28.23       30.75      3.85 o 


  -5   4  18        6.13       12.21      3.95 o 


  -4   4  18       35.15       37.28      6.12 o 


  -3   4  18        3.66        2.22      1.93 o 


  -2   4  18       71.74       60.41      4.54 o 


  -1   4  18        3.78        4.89      2.50 o 


   0   4  18       28.95       24.26      3.08 o 


   1   4  18       27.76       30.51      3.64 o 


   2   4  18       16.54       25.96      3.89 o 


   3   4  18        3.24        0.97      2.26 o 


   4   4  18       31.97       38.03      3.86 o 


  -2   5  18        3.56        6.11      2.80 o 


  -1   5  18       35.63       36.84      4.10 o 


   0   5  18       14.64       14.89      2.85 o 


  -9   0  19       60.38       69.30      8.57 o 


  -7   0  19       33.90       34.91      4.24 o 


  -5   0  19        3.06        0.00      3.85 o 


  -3   0  19       92.03       93.46      5.16 o 


  -1   0  19      153.89      151.48      5.18 o 


   1   0  19      320.53      323.10      7.32 o 


   3   0  19      112.76      110.68      5.88 o 


   5   0  19      100.98      104.36      6.10 o 


   7   0  19        2.87        4.02      3.59 o 


  -8   1  19       40.67       40.48      4.88 o 


  -7   1  19       20.12       26.15      4.24 o 


  -6   1  19       35.55       37.30      3.63 o 


  -5   1  19        3.27        1.20      1.38 o 


  -4   1  19      387.40      394.68      7.44 o 


  -3   1  19        6.27       10.15      1.50 o 


  -2   1  19      111.88      112.73      3.48 o 


  -1   1  19       35.71       32.71      2.37 o 


   0   1  19      174.99      170.29      4.72 o 


   1   1  19        4.97        3.50      1.16 o 


   2   1  19        5.87        4.90      1.48 o 


   3   1  19       12.41       12.10      1.56 o 


   4   1  19       99.29       97.78      3.50 o 


   5   1  19        1.11        1.49      1.33 o 


   6   1  19       71.39       73.42      3.79 o 


   7   1  19        0.54        0.81      1.78 o 


  -8   2  19        0.02        2.91      3.26 o 


  -7   2  19       48.14       51.47      5.26 o 


  -6   2  19       19.96       26.95      7.00 o 


  -5   2  19       92.84      104.57      5.02 o 


  -4   2  19        0.64        0.24      2.25 o 


  -3   2  19      123.55      128.48      5.25 o 


  -2   2  19        7.07        8.73      2.94 o 


  -1   2  19       52.03       54.47      4.83 o 


   0   2  19        0.11        2.22      1.75 o 


   1   2  19      225.64      206.75      6.42 o 


   2   2  19        0.88        0.00      1.96 o 


   3   2  19       41.86       49.72      3.59 o 


   4   2  19       57.67       56.55      3.37 o 


   5   2  19       56.78       55.06      3.52 o 


   6   2  19        1.77        3.53      1.87 o 


  -7   3  19        0.11        1.31      5.51 o 


  -6   3  19       15.30       14.74      4.11 o 


  -5   3  19        2.24        9.00      2.85 o 


  -4   3  19       58.00       62.44      5.85 o 


  -3   3  19        7.55       14.35      3.65 o 


  -2   3  19       52.51       52.26      5.25 o 


  -1   3  19        5.98        1.25      2.08 o 


   0   3  19       91.79       87.42      5.41 o 


   1   3  19       16.02       15.20      2.56 o 


   2   3  19       80.69       79.11      4.69 o 


   3   3  19        5.59        6.84      2.44 o 


   4   3  19       55.91       63.04      4.51 o 


   5   3  19       17.81       19.89      2.50 o 


  -5   4  19       67.66       89.65      9.54 o 


  -4   4  19       14.28       20.42     11.20 o 


  -3   4  19       42.37       38.40      4.92 o 


  -2   4  19       14.72       13.58      2.83 o 


  -1   4  19       14.77       12.60      2.89 o 


   0   4  19       14.12       16.38      2.98 o 


   1   4  19        6.46        9.44      2.59 o 


   2   4  19        6.77        5.19      2.39 o 


   3   4  19        8.77        5.63      3.79 o 


  -8   0  20       33.49       27.95      4.19 o 


  -6   0  20       30.22       33.25      5.77 o 


  -4   0  20       22.48       25.88      3.36 o 


  -2   0  20       10.49       11.07      2.22 o 


   0   0  20      145.28      149.11      5.27 o 


   2   0  20      381.20      403.86     11.05 o 


   4   0  20       26.64       27.45      3.49 o 


   6   0  20        0.50        2.01      2.23 o 


  -8   1  20        0.02        2.35      2.94 o 


  -7   1  20       52.97       54.16      5.36 o 


  -6   1  20        0.20        0.00      3.17 o 


  -5   1  20      126.90      127.80      4.64 o 


  -4   1  20       89.51       94.03      3.86 o 


  -3   1  20      180.12      170.57      4.39 o 


  -2   1  20        3.16        4.22      2.17 o 


  -1   1  20       21.71       22.16      2.11 o 


   0   1  20       22.64       25.90      2.34 o 


   1   1  20       73.89       76.32      2.98 o 


   2   1  20       29.78       26.04      2.20 o 


   3   1  20       66.57       65.72      3.26 o 


   4   1  20        0.70        0.67      1.24 o 


   5   1  20       47.76       49.04      3.01 o 


   6   1  20        9.39        9.70      2.13 o 


  -7   2  20        0.43        3.70      2.86 o 


  -6   2  20       83.47       86.59      6.43 o 


  -5   2  20       35.92       32.20      3.99 o 


  -4   2  20       54.04       58.77      3.49 o 


  -3   2  20        1.39        1.94      1.92 o 


  -2   2  20       96.67      106.24      6.38 o 


  -1   2  20        7.57        7.89      2.89 o 


   0   2  20      222.76      226.97      8.69 o 


   1   2  20        0.09        0.00      1.75 o 


   2   2  20       31.64       29.07      2.91 o 


   3   2  20        0.69        1.03      2.56 o 


   4   2  20       70.19       68.32      3.91 o 


   5   2  20        1.25        2.98      1.64 o 


   6   2  20       39.17       40.86      3.30 o 


  -6   3  20        5.99       10.68      3.47 o 


  -5   3  20       22.16       26.68      6.47 o 


  -4   3  20        0.18        0.00      3.22 o 


  -3   3  20       36.97       45.11      5.08 o 


  -2   3  20        1.51        3.79      3.85 o 


  -1   3  20       68.70       69.37      5.67 o 


   0   3  20       26.50       26.97      3.20 o 


   1   3  20       62.57       58.95      4.20 o 


   2   3  20        0.34        0.35      2.80 o 


   3   3  20       34.69       35.50      3.67 o 


   4   3  20        5.87        7.16      2.65 o 


   5   3  20       36.74       53.94      4.45 o 


  -4   4  20       51.26       54.98      5.90 o 


  -3   4  20       18.50       19.44      3.95 o 


  -2   4  20       24.85       19.91      4.20 o 


  -1   4  20        0.99        1.01      2.11 o 


   0   4  20        1.95        0.00      2.18 o 


   1   4  20        0.13        0.00      2.13 o 


   2   4  20       10.90       12.56      2.93 o 


  -7   0  21       11.55       11.37      5.07 o 


  -5   0  21       25.43       23.62      5.25 o 


  -3   0  21       93.18       91.69      4.60 o 


  -1   0  21       10.54        8.32      1.83 o 


   1   0  21      356.18      357.55     10.51 o 


   3   0  21       25.88       21.98      3.28 o 


   5   0  21       33.40       31.76      3.78 o 


  -7   1  21        5.56        3.48      2.73 o 


  -6   1  21       26.44       24.31      4.71 o 


  -5   1  21        8.31        4.70      1.68 o 


  -4   1  21      117.17      116.50      4.93 o 


  -3   1  21        4.02        5.75      1.82 o 


  -2   1  21       27.09       29.71      2.69 o 


  -1   1  21        4.02        2.01      1.42 o 


   0   1  21      108.49      113.74      4.20 o 


   1   1  21        4.46        3.59      1.48 o 


   2   1  21       44.31       46.08      2.84 o 


   3   1  21        0.36        1.29      2.16 o 


   4   1  21       67.75       68.93      5.34 o 


   5   1  21        1.01        0.97      1.58 o 


   6   1  21       34.13       34.00      3.37 o 


  -7   2  21       46.07       43.84      5.29 o 


  -6   2  21       22.00       22.84      4.05 o 


  -5   2  21       14.28       21.19      3.58 o 


  -4   2  21        0.59        0.00      1.71 o 


  -3   2  21      164.97      162.35      6.71 o 


  -2   2  21       10.79        6.12      2.60 o 


  -1   2  21      101.26       99.36      6.34 o 


   0   2  21        7.25        9.79      8.57 o 


   1   2  21       87.56       86.78      4.58 o 


   2   2  21        0.01        0.00      1.90 o 


   3   2  21       46.40       42.35      3.51 o 


   4   2  21        0.12        0.00      1.80 o 


   5   2  21       29.53       30.03      4.93 o 


  -5   3  21        2.48        6.29      3.41 o 


  -4   3  21       19.86       22.35      4.43 o 


  -3   3  21        1.74        1.21      3.23 o 


  -2   3  21       43.93       42.58      5.09 o 


  -1   3  21       14.10       13.32      3.70 o 


   0   3  21       41.10       49.85      8.49 o 


   1   3  21        1.11        5.00      2.22 o 


   2   3  21       19.37       19.31      2.98 o 


   3   3  21        1.95        3.22      2.40 o 


   4   3  21       17.95       18.62      3.09 o 


  -3   4  21        1.27        0.76      5.69 o 


  -2   4  21        0.89        2.01      3.59 o 


  -1   4  21       24.40       26.41      4.96 o 


   0   4  21        0.02        0.20      2.58 o 


   1   4  21       13.47       14.28      4.07 o 


  -6   0  22       17.78       25.02      5.77 o 


  -4   0  22       88.60       95.77      5.60 o 


  -2   0  22      120.98      125.94      5.34 o 


   0   0  22       18.23       16.93      3.03 o 


   2   0  22        9.89        4.94      2.14 o 


   4   0  22       59.99       66.34      5.28 o 


  -7   1  22       10.31        6.84      5.34 o 


  -6   1  22        2.11        2.83      2.94 o 


  -5   1  22       64.74       69.52      5.04 o 


  -4   1  22       10.98       13.03      2.16 o 


  -3   1  22       46.52       46.75      3.04 o 


  -2   1  22        6.46        6.20      1.64 o 


  -1   1  22       16.11       15.99      2.02 o 


   0   1  22        0.50        3.71      2.05 o 


   1   1  22       92.64       91.06      4.85 o 


   2   1  22        3.58        3.56      2.02 o 


   3   1  22       81.40       79.56      6.04 o 


   4   1  22        2.63        1.31      2.10 o 


   5   1  22       56.39       64.59      5.43 o 


  -6   2  22       26.51       27.21      4.24 o 


  -5   2  22       23.52       26.05      4.50 o 


  -4   2  22       86.94       92.13      5.32 o 


  -3   2  22        5.28        9.79      2.60 o 


  -2   2  22       47.96       42.31      3.73 o 


  -1   2  22        2.96        3.01      2.98 o 


   0   2  22      109.02      107.34      5.47 o 


   1   2  22       10.28        7.89      2.27 o 


   2   2  22       56.61       52.94      3.46 o 


   3   2  22        0.02        1.41      1.94 o 


   4   2  22       14.50       14.37      2.91 o 


  -5   3  22       27.55       29.17      5.08 o 


  -4   3  22        3.91        4.26      3.74 o 


  -3   3  22       24.18       31.49      9.54 o 


  -2   3  22        0.19        0.10      3.39 o 


  -1   3  22       15.13       20.16      4.12 o 


   0   3  22        0.84        0.00      3.43 o 


   1   3  22       13.78       18.60      4.99 o 


   2   3  22        2.47        1.71      2.06 o 


   3   3  22       15.46       18.73      2.96 o 


  -5   0  23       26.91       33.34      7.87 o 


  -3   0  23       99.96      105.22      5.17 o 


  -1   0  23        6.21        6.78      2.47 o 


   1   0  23       73.13       77.30      5.59 o 


   3   0  23       11.66        3.99      4.11 o 


   5   0  23       22.16       22.90      3.70 o 


  -6   1  23       29.06       27.84      3.28 o 


  -5   1  23       22.15       36.93      9.97 o 


  -4   1  23       12.32       11.68      2.63 o 


  -3   1  23        2.28        2.48      2.19 o 


  -2   1  23       26.82       24.48      2.95 o 


  -1   1  23        0.54        1.39      2.08 o 


   0   1  23       73.72       77.34      4.65 o 


   1   1  23        1.04        0.86      2.73 o 


   2   1  23       94.23       89.40     10.15 o 


   3   1  23        3.46        0.00      2.71 o 


   4   1  23       35.47       35.05      7.52 o 


  -5   2  23       15.31       18.85      4.08 o 


  -4   2  23        9.15       12.78      2.86 o 


  -3   2  23       84.04       82.14      5.80 o 


  -2   2  23        3.34        0.00      2.81 o 


  -1   2  23       40.79       44.63      4.05 o 


   0   2  23        1.97        4.90      2.76 o 


   1   2  23       61.38       71.11      4.76 o 


   2   2  23        3.46        3.36      2.36 o 


   3   2  23       16.83       19.47      3.00 o 


   4   2  23        0.04        0.00      4.11 o 


  -3   3  23        0.11        0.00      2.41 o 


  -2   3  23        4.56        9.13      3.59 o 


  -1   3  23        4.48        1.46      3.27 o 


   0   3  23        6.80        6.61      3.66 o 


   1   3  23       17.09       13.40      4.02 o 


   2   3  23       22.69       26.88      4.81 o 


  -6   0  24        7.77       16.22      3.88 o 


  -4   0  24       12.54       15.56      3.61 o 


  -2   0  24       67.48       65.41      5.16 o 


   0   0  24       37.49       39.03      4.20 o 


   2   0  24        5.64        4.37      2.14 o 


   4   0  24       39.68       41.45      4.54 o 


  -5   1  24       26.01       31.42      7.09 o 


  -4   1  24        6.26        3.51      2.38 o 


  -3   1  24       29.78       29.94      3.19 o 


  -2   1  24        7.25        7.80      2.35 o 


  -1   1  24       36.39       36.69      3.57 o 


   0   1  24        1.02        0.00      2.97 o 


   1   1  24       76.57       77.01      6.91 o 


   2   1  24       19.99       21.76      6.56 o 


   3   1  24       10.20       13.20      3.15 o 


  -4   2  24       84.28       80.13      6.64 o 


  -3   2  24        2.16        1.35      2.25 o 


  -2   2  24       16.01       20.31      3.18 o 


  -1   2  24        3.34        0.02      2.32 o 


   0   2  24       34.34       39.77      4.73 o 


   1   2  24        6.00        7.05      3.41 o 


   2   2  24       20.94       15.00      2.93 o 


  -5   0  25       21.16       24.18      3.99 o 


  -3   0  25       44.59       50.22      6.47 o 


  -1   0  25        1.05        2.34      2.22 o 


   1   0  25       48.03       58.01      5.13 o 


   3   0  25       29.95       36.62      4.29 o 


  -4   1  25       21.69       20.76      3.08 o 


  -3   1  25        0.03        0.72      2.22 o 


  -2   1  25       35.41       37.46      3.59 o 


  -1   1  25        2.58        0.00      2.50 o 


   0   1  25       17.21       17.10      3.31 o 


   1   1  25        0.66        0.00      2.44 o 


   2   1  25       42.36       45.58      4.76 o 


  -3   2  25       12.99       14.91      3.08 o 


  -2   2  25        0.55        5.33      2.28 o 


  -1   2  25       20.92       18.87      3.03 o 


   0   2  25        9.03       17.85      5.28 o 


   1   2  25       17.18       22.60      3.86 o 


  -2   0  26        3.99        6.93      2.86 o 


   0   0  26       23.09       30.42      4.14 o 


  -2   1  26        0.15        0.78      2.13 o 


  -1   1  26       14.32       11.98      2.91 o 


   0   1  26        3.66        1.48      2.97 o 


                                                 
